# Supplementary material for: Genome-Wide Analysis of Selective Constraints on High Stability Regions of mRNA Reveals Multiple Compensatory Mutations in Escherichia coli
Source: PLoS One. 2013 Sep 27;8(9):e73299. doi: 10.1371/journal.pone.0073299 (PMC3785496; doi:10.1371/journal.pone.0073299)
Supplement: Table S1 — Positions of HSRs in Escherichia coli . (XLS) [file pone.0073299.s007.xls]

## Sheet: Sheet1
Table S1. HSRs in Escherichia coli
b0102	198-269,270-341,420-500,468-539
b3637	78-149
b0112	30-119,399-479
b4046	0-89,90-170,198-269,300-371
b3547	30-110,210-281,309-419,1098-1169
b1209	69-149,228-329,348-419
b4145	0-80,219-290,378-449,489-560,540-620
b2186	0-89,168-239,288-359,540-620,639-719,729-821
b3091	228-341,360-440,408-479,639-710,978-1049,1059-1130,1170-1271,1248-1340,1308-1409,1380-1451
b0116	360-431,570-650,648-719,690-761,1338-1409
b4490	189-269,360-461,738-821
b1683	120-191,210-299,318-389,459-539,510-599,690-821,990-1061,1080-1160,1170-1241
b0568	69-140,189-281,459-530,870-950,1260-1361,1350-1439,1548-1631,1809-1880,1869-1940,2469-2549,2640-2711,2799-2870
b1359	78-170,150-260,270-341,519-590,570-641,660-791
b3982	39-110,108-179,189-299,309-401
b4555	180-260
b1725	609-689,669-740
b2262	600-701
b2321	339-419,618-701,888-959
b0129	39-119
b2099	99-191,609-701,909-980
b3564	18-89,108-200,270-371,378-449,489-581,1068-1181
b0857	69-161,528-599,618-731
b4622	60-170
b0194	78-149,150-230,339-440,750-821,789-860,1098-1169,1200-1280,1629-1700
b0253	459-581,759-839
b0858	39-110,300-380,390-470
b3534	180-260
b3874	78-161,318-401,528-611,810-881,1080-1169,1170-1250
b1138	9-89,240-329,318-410,558-629
b0063	138-209,288-401,618-701,1350-1439
b4292	90-209,258-341,369-461,630-710,699-800,810-890
b3164	120-239,648-749,768-839,990-1070,1350-1421,1500-1571
b4003	348-419,870-971,1110-1211
b4130	0-71,189-260,930-1010,978-1079
b3211	30-119,240-311,519-611,588-701
b1408	9-101,159-269
b1836	0-89,99-179
b2398	9-89,198-281
b3693	69-149,129-200,750-830
b2876	108-191,399-470,450-521
b3367	0-71,300-431
b0453	210-281,309-389,378-461,429-509
b1459	159-230
b0972	0-101,108-200,270-350,360-449,450-569
b1917	270-350,318-401,489-620
b4634	120-239
b0844	210-311,390-470,489-581
b1022	0-89,78-161,609-689,750-821,828-920,1128-1199,1179-1259
b1188	60-140,198-290,309-380,510-581,969-1040,1308-1391
b1414	69-140,279-350,318-389,390-461,450-521
b1669	150-221,498-620,690-761
b4168	9-80,369-440
b3905	510-599,690-779
b1183	309-380
b1746	60-131,360-440,540-620,669-749,720-821,870-941,1248-1319,1359-1439
b1930	90-161
b1134	198-281
b2457	39-119,150-221
b2971	48-179,189-260,270-341,330-401
b4171	0-71,60-131,210-299,570-659,669-740,828-911
b0642	69-140,159-251,240-311,318-389,849-920,1110-1199,1170-1241,1209-1289,1269-1340,1470-1541,1770-1850,1818-1919,2058-2129,2349-2420,2388-2471
b3471	408-500,519-590
b0369	279-350,378-449,540-611
b1608	9-80,609-680
b1019	129-209,459-530,918-1040,1038-1130
b2644	240-341
b1810	129-209
b2400	129-200,189-290,549-641,630-701,798-869
b4151	18-110,138-221
b0854	90-170,198-281,288-371,408-491,990-1070
b1928	159-230,258-329
b0515	270-341,609-680
b1475	90-161,219-290,528-611,618-719,690-770,768-851
b2997	120-191,159-230,279-350,378-461,588-671,729-800,798-869
b3700	69-191,288-371,429-530,498-581,630-701,789-869,849-929
b4627	120-191
b3484	318-401,369-449,420-491,480-551,579-650,870-971
b1598	138-209,279-350,600-671,660-731
b0183	69-170,138-209,228-311,390-470,450-521
b3152	198-269,540-611
b3983	0-71,249-359,339-410
b2998	189-260
b4586	360-431
b0444	138-251,438-509
b2488	18-89
b0698	249-341,738-821,819-890,1260-1340,1479-1559,1539-1631
b3461	18-89,78-179,480-551,600-671,639-749,768-839
b2674	48-140,228-299
b0378	180-281,408-479,489-560,600-671,690-800,858-950
b1901	39-131,258-341,399-470,450-521,648-719,720-791,900-971
b0997	189-281,288-359,498-569,540-611,810-911,879-971,1488-1559,1608-1730,1908-1979
b4323	240-311,849-920,1029-1100,1218-1289,1260-1331
b0285	378-449,489-590
b2554	159-239,339-419,669-740,738-830,879-959
b1833	138-290,459-530,570-650,948-1031,1038-1121,1149-1220
b0554	99-170
b0590	90-230,258-341,459-539,558-641,630-731
b2705	69-161,690-761
b0037	99-170,228-299,288-371,339-431,480-551,888-971
b4491	459-530,1128-1211,1740-1811,1779-1880,1998-2090,2148-2219,2208-2279,2259-2351,2520-2609
b2124	30-101,249-329
b2240	459-569,660-731
b0163	39-170
b1791	18-101,429-539
b2481	0-71
b3882	48-131,168-239,489-581,729-809,810-881
b1852	18-89,459-590,1050-1130
b2332	309-380,399-470,498-569,648-719
b0846	270-350
b3042	60-131,210-281
b3282	0-80,210-281,318-410,378-449
b3718	228-329,399-479,468-539,528-611
b0804	180-269,270-341,489-560,558-641
b1116	69-140,129-200,309-380,390-461,498-569,690-761,930-1001,999-1079
b3668	600-680,909-980,969-1040,1200-1280
b3953	129-209
b0910	129-209,450-560
b2276	129-200,318-389,558-629,690-761,768-881,900-980,969-1061,1089-1169,1218-1301
b3518	369-440,468-539,1209-1301,1269-1370
b3308	9-119
b3961	39-161,189-260,810-899
b3909	0-80,309-401,570-641,699-800
b2035	138-239,690-761,1080-1151
b3823	369-440,459-530
b1192	699-770
b1889	138-209,240-350
b1906	120-191
b2701	99-191,159-239,489-560,948-1019
b4263	249-320,300-371,450-521,1200-1280,1248-1319
b0934	0-80,168-251,279-371
b0892	18-89,228-320,600-689,708-779,1179-1271,1248-1331
b1084	18-119,360-431,588-680,720-830,1029-1100,1128-1199,1329-1400,1428-1499,1470-1550,1929-2000,2040-2150,2469-2549,3009-3089
b0240	69-140,138-209,189-269,288-380
b2170	189-290,450-521,660-731,918-989
b3617	69-170,519-590,840-911
b1798	39-110,240-359,429-521
b0117	909-989,1068-1139,1110-1181,1449-1601,1728-1811
b1152	99-170,159-230,240-320
b1085	168-251
b3329	0-89,390-470
b0628	0-89,78-149,570-641,630-701,819-890
b3415	120-221,609-680,909-980,1209-1280
b1873	108-191,510-590
b2241	138-230,360-431,639-749,870-971
b1797	150-230
b0541	30-101,438-509,780-851
b1363	480-581,828-920,969-1049,1149-1259,1320-1391
b0830	78-149,210-281,279-350,609-689,720-809,789-911,1029-1121,1179-1259,1269-1361,1419-1499
b1493	879-959,930-1001,1038-1151,1218-1301
b2609	18-89,60-140
b2109	129-200,369-440,468-539,588-659,729-800,930-1019,1269-1340,1329-1400,1890-1961,2088-2159
b1258	108-179,189-311
b1008	39-131,360-431,450-560
b0877	240-311,279-371,408-509,639-710
b1923	39-140,348-449,1359-1430
b2311	60-131,330-401
b0897	90-179
b3447	138-221,450-521,600-689,1188-1259,1290-1379,1359-1439,1410-1490
b3552	219-311,279-350,378-461
b2793	69-140,288-401
b3640	9-89,129-221,198-290
b3413	189-260,228-299,459-539,600-671
b3266	138-209,318-389,660-731,1038-1139,1170-1259,1248-1331,1788-1859,2679-2771,2760-2831
b1237	108-191,309-380
b3685	138-209,339-419,570-641,690-761,969-1040,1230-1331
b1734	69-140,108-179,360-440,750-821,1239-1340
b0852	18-89,180-299,330-401,450-530,798-881
b3593	300-380,378-449,570-650,660-731,738-839,828-929,1170-1241,1389-1460,2028-2099,2220-2309,2298-2390,2409-2480,2778-2861,2829-2909,3180-3260,3288-3359,3369-3449
b2981	69-149,318-389,519-611,759-839
b1542	318-401,828-899,1110-1229,1278-1370
b2650	348-440,729-809,1029-1109,1218-1289
b2529	18-89,60-140,108-179,189-260
b0114	9-89,330-401,819-890,879-980,1329-1400,1368-1460,1500-1571,1758-1829,1908-1991
b4539	150-239
b2174	0-71,108-209
b2597	210-329
b4693	468-560,738-809
b4117	390-479,609-731,870-971,978-1061,1089-1160,1179-1259,1290-1379,1539-1610,1800-1871,1938-2069
b0019	0-110,168-239,570-641,678-821
b1219	78-149
b3012	618-701
b0290	129-209,549-620,648-719,828-911,948-1049,1098-1169,1320-1391,1419-1490
b4544	30-101
b4469	639-719,738-809,828-941,1020-1100,1149-1220,1188-1271,1539-1619,1590-1661,1728-1850,1929-2000,2058-2171
b4347	120-191
b0806	180-251
b1896	39-140,309-389,669-749,810-890,1269-1361
b2477	60-131,339-440,570-641,759-830
b3396	60-149,618-761,738-809,1059-1130,1239-1379,1599-1670,1710-1790,1830-1901,2019-2111
b4267	408-479,519-590,819-890
b1011	270-341,360-491,480-560
b3203	99-179,198-269
b3809	99-179,258-350,510-590
b3548	0-80,129-200,348-461,468-599
b1865	90-170,270-341
b4071	18-89,468-551
b1621	138-209,339-419,399-491,468-560,768-839,1170-1250
b2486	348-449,540-611,1119-1190,1239-1310
b3711	9-80,120-200,168-269,279-350,609-680,678-749
b1225	258-389,360-431,468-539,600-671,639-710,690-779,849-920
b2965	129-200,390-461,528-611,630-701,1239-1319,1410-1481,1509-1601,1860-1931
b1874	99-191,168-260,309-380,549-620
b0812	39-119,309-389
b2414	120-209,288-359,690-791
b3098	48-119,108-179
b3332	210-290,510-599,588-731
b0437	228-359
b1438	270-359
b2647	900-971,1059-1139,1260-1331,1458-1571,1809-1889,1950-2021,2109-2189,2259-2339,2328-2399,2589-2669,2670-2750,2760-2861,2928-3011,3060-3149,3360-3431,3438-3509,3630-3710,3789-3869,4089-4160,4179-4259,4380-4451
b0383	318-389,519-620,639-710,759-830
b3238	129-221
b3087	0-71,138-209,300-419
b1877	240-329,309-380,378-461
b0588	90-161,258-329
b1907	108-230,438-521,588-671,660-740
b1587	108-179,510-590,630-710,720-800,858-929,1479-1571,1899-1979,2100-2180,2280-2351,2340-2411
b0321	189-260,510-581,639-710,729-800,1248-1340
b2725	180-260
b2912	198-281,318-410
b2719	18-131,318-401,468-539
b2024	360-440,480-551
b3026	618-689,879-971,999-1079,1089-1169,1230-1301
b3573	288-359
b4565	39-110,180-251
b2263	339-410,480-590
b0473	159-290,450-521,618-710,678-770,888-980,978-1109,1380-1469,1590-1670
b2085	39-119
b0278	60-140,309-410,399-470,468-539
b2169	0-101,69-140,198-269,408-479,480-560,759-890
b3486	99-191,198-269,249-320,540-611,948-1031,1200-1280,1689-1769,1878-1970,2148-2231,2370-2459,2469-2549,2568-2651
b1260	60-131,270-350
b3894	78-149,138-221,519-590,720-800,1038-1160,1140-1211,1320-1451,1479-1559,1569-1649,1620-1691,1908-1979,2019-2129,2190-2291,2508-2600,2688-2780
b0766	150-260,369-449,489-560,729-800
b0532	360-431,579-650,678-761,978-1049,1248-1319,1419-1490,1458-1529,1860-1979,1950-2021,2010-2090,2148-2240,2208-2291,2259-2351,2319-2399,2370-2441
b1227	90-161,420-491
b0390	300-371,348-431,480-560
b3581	39-110,219-290,318-401
b1801	0-71,240-311,600-689,918-989,1158-1280,1278-1349
b3691	630-701,999-1070,1089-1160
b0327	90-161
b2802	1428-1499
b2415	99-170
b2681	0-89,210-290,540-611,738-851
b3595	69-230,228-329,510-581
b2833	120-200
b0826	0-71,90-161,219-290,459-530,609-701
b2349	60-131,108-179,150-221,219-329,870-941
b2390	108-179,168-239
b3973	309-410,519-599,588-671,648-719,780-869
b2051	30-101,99-170,150-230,270-341
b3542	390-500,780-851
b1926	159-251
b1350	90-191,180-251,699-800,918-989,1209-1280,1308-1379,1539-1610,1689-1760
b1994	540-611,609-680,690-800,840-920
b0155	258-329,780-881,939-1040,1269-1361
b0811	150-251,288-380,609-719
b0086	120-200,378-461,570-671,1020-1091,1080-1151,1128-1211
b1334	99-179,360-431,588-680
b3364	69-140
b4027	78-149,129-209,450-530,528-611
b1473	0-71,249-320,408-479
b2715	510-599,618-719,720-800,789-869,888-959,930-1019,1320-1391
b0475	120-230,198-281,270-341,798-899,870-941
b3778	99-170,468-539,528-611,588-710,759-830,828-911,1218-1289,1488-1559,1539-1619,1749-1820,1809-1901
b2108	240-320,729-800
b1741	108-179,579-650,660-731
b1742	279-359,429-500
b2021	18-89,90-161,138-221,318-431,459-569
b1870	180-269,240-320,339-410,549-629
b1326	78-161,189-260
b2212	129-200
b1304	159-239,288-389,549-620
b1268	60-131,429-500,960-1040,1119-1199,1449-1520
b3283	0-80,60-131,99-179
b1164	60-149
b2780	489-569,750-821,939-1010,1050-1151,1119-1220,1200-1310,1308-1439,1518-1589
b0153	18-89,129-209,618-689,690-770,759-830,1080-1151,1260-1331,1530-1601,1830-1931
b3666	69-221,960-1049,1158-1229
b3076	1608-1679,1758-1829,2088-2189,2250-2351,2430-2510,2478-2549,2598-2669,2898-3011,3009-3080
b0228	108-179
b3589	129-200,360-440,780-851,1008-1091
b0303	99-170
b0799	198-269,258-350,708-899,1008-1091,1140-1211,1848-1991,1959-2030,1998-2069
b3732	0-71,249-341,600-680,729-800,798-881,918-1001,978-1070
b3404	39-110,138-221,219-311,690-770,828-899,960-1049,1128-1211
b3793	348-440,528-599,750-839,1050-1151
b3034	360-470,468-560
b0106	228-311,408-479,639-719
b3671	228-299,609-680,699-770,750-821,1320-1421
b2368	270-359,330-401,450-551,600-671
b2886	99-239,210-281
b4160	108-200,348-419
b3165	39-110
b1114	429-530,558-641,948-1031,1290-1361,1419-1550,1530-1601,1668-1769,2439-2561,2589-2660,3000-3089,3168-3239
b2089	30-101,438-509,780-851
b3240	198-269,339-419,489-569,810-881,1368-1439,1599-1781,1779-1850,1818-1901
b2953	69-140,108-260
b3985	18-119,240-341,309-401
b1483	180-251,378-479,489-560,660-731,768-839
b3858	138-230
b2052	240-311,528-599,669-761
b1606	9-89,378-449,609-680
b2314	30-101,90-161,438-521
b3551	480-551,549-620,618-710,1410-1481,1680-1769,1920-1991,2190-2270
b3887	129-209
b2804	99-251,288-359
b0604	138-221,189-269,540-611,609-680
b0038	369-449,588-659
b1208	438-539,750-821
b1883	0-71,60-131,399-470,648-731,798-881,900-989
b1015	630-710,978-1049,1068-1139,1260-1361,1398-1469
b1492	108-179,240-311,300-371,939-1010,990-1100
b1232	108-209,219-311,390-479,489-569
b2292	420-500,879-950,930-1001,1020-1091,1059-1151,1140-1250,1230-1310
b2244	90-161,369-449,438-509
b3790	60-161,129-200
b1640	459-569,540-620,888-959,930-1031,1020-1100
b4075	180-260,300-371
b2320	78-170,210-281,309-380,450-530,519-611,660-740,708-779,918-1010
b0343	39-119,99-170,420-491,588-671,960-1040
b2480	270-341,339-410
b2947	0-71,150-221,390-470
b3243	159-230,399-479,660-800
b3847	1239-1319
b0780	90-161,198-269,339-431,618-689,789-869
b1233	78-161,219-290
b0173	18-89,369-440,600-671,678-830,1050-1139
b2585	69-161,138-209,390-461,729-800,819-890,918-1001,1038-1109,1128-1241
b4205	249-350
b0258	108-179,339-431,660-731,789-890,900-989,999-1079
b0013	0-89
b1091	48-131,369-440,630-710
b3777	360-431
b3891	30-110,180-251,240-329,369-440,579-659,678-749
b2222	159-230,219-290,348-440,450-521
b0732	90-161,210-290,378-449,498-569,759-851,1368-1451,2448-2531
b0867	48-170,159-239,288-359,618-689
b3241	0-71,168-299,288-401
b3597	48-131,240-311,309-401,510-581,549-620,699-779
b3728	270-350,369-449,480-569,558-629,759-830,819-920,909-989
b3085	129-200,330-401
b4494	588-680,900-980,978-1049,1350-1421
b0511	198-269,480-569,858-941,1029-1100
b3038	48-140,168-239,228-311,339-410,720-791,759-869,840-920
b0464	0-71,60-149,330-419,450-551,558-629
b4221	39-131,348-440,420-521,510-581,708-809,840-911,918-1001,1050-1121,1089-1160,1299-1379,1410-1529,1728-1799,1899-1970,2019-2120,2268-2351,2808-2879,2979-3050,3018-3101,3069-3179
b0922	60-131,240-320,498-611,690-770,1020-1091,1098-1169,1140-1220
b0805	480-560,768-839,1080-1151,1509-1619,1818-1889,1899-1970,2190-2270
b1719	438-509,600-671,720-800,849-941,1068-1169,1308-1379,1719-1790,1779-1850
b1678	9-80,108-179,240-320,528-599,660-749
b1821	150-230,198-269,339-419,468-551
b2417	249-320
b0342	468-539,510-581
b2149	249-329,309-380,588-659,648-731,828-899,918-1001,1149-1229,1329-1421
b4184	9-80,108-179
b3406	30-140,108-200,378-449
b4181	60-131,279-371
b2464	0-71,138-209,288-359,450-539,639-710
b2879	498-569,738-839,909-980,1188-1271
b0380	99-170
b0113	99-170,459-530,540-629
b2733	150-260,870-950,1218-1289,1278-1361,1389-1460,1440-1511,1548-1619,1659-1751,1869-1940,2079-2159,2208-2279,2250-2321,2340-2450
b0189	78-170
b4297	108-191,228-329,579-650,678-749,1158-1250,1608-1691
b2569	99-170,138-221,510-581,960-1061,1260-1331,1299-1370,1458-1580,1569-1649,1659-1769
b0723	180-251,549-620,639-731,699-779,810-881,858-941,969-1040,1179-1259,1359-1451,1488-1580,1668-1739
b2045	519-590,849-929
b4012	30-101,90-170,210-290
b2989	180-251,558-629
b0781	0-110,468-539,549-620,840-920,888-959
b0941	390-461,459-539,510-581,840-920
b2339	159-251,399-470,468-539
b3192	99-191,189-260,369-440
b3105	108-191,450-521,618-689
b1491	198-269,480-569,669-740,1089-1160,1230-1310
b1221	540-620
b4169	198-281,270-380,429-521,549-620,870-950,1209-1280
b1060	18-101,90-161
b2581	168-251,219-290,348-419,639-710,759-830
b1206	90-179,390-491,1170-1301
b4102	108-179,198-281,468-539,510-581,600-671
b2604	48-119,288-371,378-449,639-719,930-1010
b2267	189-260
b0213	39-131,339-431,639-710
b1155	9-110,159-230,318-389
b3604	48-131,348-431,519-590
b2605	90-179,210-290
b3643	279-380,360-491,579-671
b2541	228-299,339-431,669-770
b0855	9-89,60-149,360-431,510-599
b0071	78-149,288-380
b3740	78-149,129-200,429-521
b4281	18-89
b4403	240-311
b1018	60-131,219-299,288-371,498-569,660-731
b1784	78-149,468-539,789-881,900-971,1179-1259
b4107	78-149,309-401
b1959	318-401,450-521
b3456	399-470,780-881,978-1049,1080-1169
b3623	0-71,270-371,519-590
b3943	288-389,450-521,618-689
b4154	330-419,399-491,759-851,909-980,1350-1490,1578-1661,1659-1739
b1981	108-209,360-431,750-839
b2615	90-161,318-401,378-470,459-530,609-719
b3485	399-470,480-569,600-689,1038-1109
b1688	99-170,459-539,588-659
b0457	9-80,738-821,1329-1400,1428-1499
b4558	18-101
b3860	150-299
b4074	18-131,330-431,510-581,618-689,759-830,990-1061,1230-1301
b0008	138-209,288-359,618-710,780-851,870-941
b1711	150-251,570-650,669-791
b3129	18-161,189-260
b2449	30-119,168-239,228-320
b3656	489-560,558-641,630-701,1188-1259,1278-1379,1728-1799
b1049	48-119,90-161,858-929,978-1061,1059-1139,1110-1199,1260-1331,1320-1391,1698-1781,1818-1889,2049-2129,2148-2219,2319-2441
b2904	150-221
b2676	39-140,240-311,480-590,639-719
b2881	840-929,1260-1331,1338-1421,1560-1631,1860-1970,2679-2759
b1148	99-200
b3836	0-119
b3927	120-200,588-689
b2482	90-161,210-281,318-389,420-500,600-671,690-761,1170-1250,1359-1439,1410-1520,1698-1790,1830-1931
b2233	1080-1151,1260-1340,1308-1451,1710-1790,1989-2069,2259-2330,2349-2420,2418-2489,2529-2600,2658-2729,2850-2921,3069-3170,3159-3230,3348-3449
b0368	240-320,420-500
b3209	150-221
b3440	198-281,309-380,660-749
b2360	249-320,420-491,468-539,510-581
b3723	210-290,270-419,438-521
b3812	9-80,48-131
b3348	78-161
b4219	210-281,450-521
b2125	99-200,309-380
b2471	258-341
b3201	48-221,348-440,468-551
b3585	0-71,600-671,699-779,750-821,819-959
b0880	69-140
b2146	519-599,609-680,858-959,978-1049
b4383	300-401,459-530,828-920
b2635	120-200
b1147	399-479
b0087	30-131,198-341,468-560,858-929,978-1049
b3938	90-269
b0693	369-449,420-500,810-899,960-1049,1068-1169,1590-1661,1809-1889
b0136	39-131,240-311,279-359
b2091	30-101,480-590,810-920,888-959,948-1031
b0700	90-161,300-380,378-449,558-659,660-731,699-770,828-920,918-989,1389-1469,1758-1850,1869-1940,2028-2099,2169-2261,2349-2441,2409-2480,3288-3359,3330-3419,3438-3509
b1145	198-269,330-410,480-560,528-599
b4004	309-389,489-560,648-779,768-839,858-950,1089-1160,1218-1301
b1588	0-71,198-269,600-671,1359-1430,2028-2120,2148-2231
b0623	9-80,48-131
b0036	300-380,498-590,558-671,690-770
b3418	150-230,369-440,918-989,960-1049,1068-1139,1140-1229,1419-1499,1638-1739,2139-2210
b4122	0-80,348-419,408-500,1218-1289,1329-1439,1449-1529
b1471	30-110,219-329,399-500,588-680,690-770
b3185	150-221
b4144	69-161
b3952	9-101,228-311,459-539,618-689,660-740,768-839
b0070	189-269,420-521,708-791,789-860
b0885	9-80,129-221
b3709	528-599,768-839,819-890,888-959
b4083	39-119,630-701,948-1031,1119-1211,1290-1361,1338-1421,1410-1481,1548-1631
b2333	9-80,348-440
b2336	309-380,390-461,510-581,660-740
b3620	78-161,189-260,369-440,660-731,828-920
b0330	438-509,660-731,798-869,930-1001,978-1070,1158-1241,1209-1280,1368-1451
b3077	9-110,99-209
b2094	108-209,270-350
b0947	480-581,678-749,909-980,990-1070
b2078	9-89,60-140,219-290,258-341,399-470,648-740,738-899,1299-1370
b3888	150-230,270-341,618-689,720-800
b3094	198-290,318-389,609-689
b3661	519-590
b0968	0-71,180-260
b1557	9-80,60-131,120-191
b2547	39-110,288-359,438-509,660-731,960-1049,1119-1190,1389-1460,1428-1499
b0894	369-440,798-869,939-1010,1458-1529,1758-1829,2199-2291
b3136	258-329,438-509,549-629,918-989
b4232	18-89,369-440,588-680,759-851,909-980
b0151	30-101,90-161,210-281,429-521
b2041	198-269,609-680,759-839,810-890
b4296	0-71,609-680,678-770
b2796	0-80,48-131,390-461,429-521,498-569,579-650,1050-1121,1140-1211,1188-1271
b3733	9-80,69-149,180-269,240-320,348-431,528-611,678-749,750-821
b4394	48-119,240-341,429-500
b2936	99-221,300-389,369-440
b2070	30-101,669-761,789-860,990-1079,1119-1190,1158-1241,1299-1391,1359-1469
b3131	168-251,408-491
b2273	90-170
b2371	408-500,678-779,750-830,1029-1130
b3235	459-530,630-710,720-800,780-851,849-920,909-1001
b0797	39-149,129-230,258-341,570-650,648-719,1089-1169
b4089	18-101,180-251,279-371
b0684	69-140,300-371
b0533	219-290,318-401,420-500,660-731
b0284	9-80,309-380,720-800,909-980,1260-1340,1569-1649,1728-1799,2049-2129
b0648	138-209,579-659
b2722	69-149,120-251,348-419,510-581,549-650,729-809
b2977	39-110,99-209,210-299
b3047	39-119,180-251,339-449,570-641
b1699	528-599,648-719,690-770,810-911,879-950,1008-1079,1050-1139,1149-1220
b0985	219-290,270-341,378-461
b2750	39-110,78-149,150-230,360-449
b1275	180-260,669-770,840-920
b1461	48-119
b1012	240-311,378-449,489-560
b1888	438-509,900-971,1029-1100,1308-1400,1368-1439,1620-1691,1659-1730
b1129	0-101,270-371,369-440,498-590,579-650,810-911,879-959,960-1040
b2380	0-80,579-671,780-890,1338-1409
b1477	0-89,60-131,108-251
b2106	78-161,219-290,540-641,630-701,669-740
b1519	18-101,420-491,489-581,618-731
b2764	0-89,660-749,780-869,1248-1331,1419-1490,1458-1550,1689-1760
b0946	198-281,330-410
b3210	9-80,1329-1409,1539-1610,1629-1721,1890-1970
b2171	240-320,339-419
b3708	150-251,390-470,438-521,600-680,789-899,1110-1181,1269-1340
b1695	300-380,438-530,600-689,810-899
b3771	399-470,438-509,618-701,858-929,1080-1151,1758-1841
b3439	498-620
b3294	180-251
b0266	78-170,180-251
b0450	108-191,180-251
b3749	120-200,219-299,369-461,429-521,870-941,1020-1139,1299-1379
b2964	0-80,198-269,279-350,429-500,798-869,1029-1121
b4196	90-161
b2782	9-80
b3846	90-161,348-431,1008-1130,1410-1481,1449-1520,1488-1580,1899-1991
b0531	108-209,270-341,519-590,579-680
b1521	759-830,840-911
b3910	429-521,489-569
b4193	30-110,168-239,600-680,750-830,798-869,1179-1271
b4371	120-221,348-431,438-539,789-881,879-971
b2438	108-200,198-311,360-431
b2474	108-179,189-269,729-800,840-911,948-1019,1080-1160,1278-1361,1620-1691,1698-1769,1809-1889
b1298	198-269,348-479
b3610	18-89,60-161
b2943	0-80,399-470,480-560,639-710,690-779,828-911,1179-1289
b0960	168-251,390-461,510-581,588-671,780-869,900-989,1068-1160,1170-1241,1269-1361,1329-1451,1839-1910
b1523	39-131,150-269
b3630	168-251,219-320,378-449,558-641
b0227	318-389
b1300	330-410,1098-1169,1359-1430
b0513	210-281,399-491,459-581,570-641,939-1010,1059-1130
b2966	369-560
b3009	9-80,48-131,450-521
b3966	399-479,888-980,1518-1589,1560-1631,1620-1691
b0474	39-110,150-239,318-389
b1338	198-269,318-389,618-689,828-941,1209-1280
b1817	78-149,828-950
b2897	69-140,129-200
b3918	360-431,438-560
b4208	120-200,390-500,489-629,630-701,1209-1280
b4529	39-110
b1123	120-209,270-341,498-611,699-779,960-1031
b0273	318-431,420-500,660-791,798-869,900-980
b2740	129-200,270-359,438-509,960-1049
b2217	219-290,519-620
b0175	30-140,429-539,579-650
b3006	0-71,39-119,108-209,450-521
b3432	429-500,540-620,669-740,1068-1160,1470-1550,1680-1799,1959-2030
b2891	48-131,300-371,450-521,489-560,750-869,840-911,888-971
b1131	30-119,1170-1280
b2023	249-320
b2631	18-89,60-161,189-290
b0686	129-200,198-269,288-371,438-509,480-560
b0305	258-371,378-491,468-539,588-671,729-800
b2361	129-200,279-350
b3225	159-251,258-329
b2278	69-170,1530-1619
b2799	60-179,570-650,828-989
b2503	120-200,360-449,510-590,759-869,1200-1289,1299-1370,1368-1481,2010-2111,2100-2171
b0462	0-71,69-140,279-371,348-431,420-509,690-770,768-860,849-920,969-1040,1050-1121,1170-1250,1488-1601,1569-1670,1758-1859,2259-2330,2640-2720,2760-2861,3048-3140
b1256	198-290,300-371,408-479,468-551,519-590
b3915	30-110,78-191,390-479,459-539,510-581
b3179	0-71,180-251,378-449,510-620
b1871	48-131,738-821
b2285	408-479
b0133	30-140,189-281,369-461,489-560
b2688	480-551,849-920,1008-1079
b1200	48-131,108-191,339-419,798-881
b1855	288-440
b2290	309-380,558-641,1089-1190
b1179	30-131,99-200
b3932	90-161,300-371
b2038	180-251,288-380,438-521
b0793	9-89,120-191,498-620,618-701,1050-1121
b1530	258-329
b0458	60-131,120-191,270-350,330-419
b2789	129-209,288-371,540-611,630-710,879-959,999-1100,1248-1331
b4123	618-689,759-830,888-959,1068-1139,1230-1310
b3650	30-101,150-221,279-419,570-659,708-779,810-881,900-971,969-1040,1119-1211,1479-1580,1848-1931,1899-2000
b2431	519-611
b3633	570-641,699-779
b2894	0-80,168-251,678-761
b4261	0-119,168-239,219-290,459-530
b4209	558-641
b4378	258-341,399-470,450-551,630-701,699-770
b1191	240-311,729-800,1419-1499,1479-1559,1530-1619
b3355	159-251,408-479
b3515	18-89,60-131,228-311,429-500,489-560,579-650
b1516	279-389,729-800
b2342	378-491,519-599,630-719,738-809,780-860,879-959,960-1049
b2732	258-341
b4014	690-761,990-1061,1428-1511
b1144	99-179
b1940	69-149,330-419,390-461
b0558	99-179,219-329
b3986	168-239,219-290
b1053	570-680,648-839,840-920
b1514	0-71,678-770,870-941
b1105	0-71
b2756	360-449,459-551
b4578	198-320,309-380,348-419
b1772	558-629,669-770,849-920
b2205	450-539
b0110	69-161,339-410
b0263	39-149
b0269	39-110,138-239,288-380,408-479,1050-1121,1170-1280,1620-1709,1800-1880
b2616	180-290,588-659,630-719,759-830,888-1019
b0986	90-170,210-290,279-350,468-551
b0631	99-170
b2841	9-80,90-170,228-311,480-551,570-641,618-689,978-1049,1170-1250,1260-1331
b1269	0-80,198-299,330-401,759-830
b1931	129-200,288-371,399-470
b0753	90-269,240-320,300-371
b3410	18-89,108-221
b3281	69-140,558-641
b1099	648-719
b0095	0-131,198-269,420-491,639-710,738-821,939-1040
b2511	189-260,909-989,1029-1100,1248-1319
b0733	138-209,228-299,360-431,468-590,909-980,1128-1199,1299-1370,1368-1451,1428-1499
b0493	249-329,468-551,720-800
b0655	309-380,399-470,480-629,708-809
b4022	240-311,288-359,519-590
b0336	0-71,480-560,558-629,618-719
b3769	120-191
b1136	429-500,519-599,780-869,930-1001,1119-1190,1170-1241
b0386	150-221,459-530,549-629
b3499	69-140,480-560,549-629,738-809
b1102	279-359,768-839,879-989,1428-1541,1590-1661,1989-2129
b2660	0-71,90-230,360-461,900-1001
b4396	480-560,678-749,720-800
b0724	39-110,78-149,369-440,570-701
b0366	69-140,300-401,489-560,600-689
b2763	30-101,129-221,480-560,669-809,798-869,1098-1181,1329-1400,1500-1619,1608-1679
b1217	99-170
b3710	318-401,690-761,789-869,1068-1139
b2036	30-110,99-170,198-269,558-641
b2436	249-341,510-599
b4277	210-290
b1451	138-209,189-281,309-380,768-839,810-890,1080-1151,1128-1199,1188-1289
b1495	0-80,1200-1271,1338-1409,1389-1490,1710-1781,1908-1979,2259-2360
b3792	90-161,348-431,408-479,519-599,630-701
b0092	0-110,90-200,210-281,330-401,369-440,618-689,759-890
b1806	48-140,489-560
b4243	129-230
b1442	168-299,288-359,579-659,828-920
b2211	99-179,219-290,438-521,690-800,798-920,918-989,1029-1109,1449-1529
b1887	69-161,159-230,390-461
b0555	240-311,348-440
b0553	189-260,369-461,429-500,480-551,738-809,969-1079
b2450	48-131,510-590,558-650
b3584	360-440,438-521
b0942	0-80
b2896	0-71
b0729	120-200,279-350,399-470,498-569,558-659,660-740,780-860
b0981	78-161,300-371,1389-1460,1548-1619,1698-1799,1890-2000
b3392	78-170,168-260
b0179	30-101,198-269,270-359,330-419,699-770,798-869
b1605	48-119,288-371,420-521,570-650,918-1001
b0943	39-119,120-191,159-239,210-281
b4104	249-320,408-479,699-770
b0653	429-500,540-611
b3195	60-140,210-290,528-599
b0838	198-290,270-341,459-530
b3599	120-200,360-431,450-539,969-1040,1350-1421,1440-1529,1539-1619,1599-1670,1689-1760,1770-1901
b0168	600-680
b4689	90-170
b4361	279-350,318-389,378-449,450-551,570-650
b4497	129-221,318-410,378-461
b0792	198-269,288-389
b3772	60-131,138-239,318-410,480-551,759-830,1149-1220,1299-1421,1440-1529
b0629	279-350,408-479,489-599,780-851,819-890
b0141	108-179,219-290
b1356	0-71,39-110,189-260
b0096	18-89,189-269,240-311,408-509,579-650,789-869
b1577	18-110,228-299,420-500,558-629
b2150	750-839
b1126	78-149,210-299,279-350,348-419,510-611,918-989
b2860	420-509,510-611,699-770
b0689	180-260,309-389,360-440
b0111	180-251,720-791
b2101	18-101,69-149,159-269,309-380
b3013	180-281,558-629
b3674	30-101,129-200,279-431
b4692	48-119
b2185	30-101,69-170
b2034	309-380,408-500
b0050	168-251,228-320
b1900	39-110,288-371,390-461,558-629,660-731,888-959,1290-1379,1368-1439
b0083	108-191,168-239,240-350
b4094	18-101,129-200,219-290,288-359,468-539
b2825	120-191,189-269
b3536	138-209,849-929,1359-1481
b2934	48-161,309-380
b2492	219-299
b1168	60-131,390-461,759-830,909-989,1119-1220,1398-1481
b2498	18-89,189-260,240-311,339-410
b4330	60-131,399-491
b1767	18-89,159-251,369-461,678-749
b1513	300-371,339-500,819-890,1278-1349,1320-1400
b1325	360-431,429-521,609-680,678-749
b4128	39-110,150-221
b3724	138-209,300-380,468-539,630-710
b1999	78-170,219-311
b3867	9-89,330-410,480-551,828-911,1068-1151,1248-1319,1290-1361
b0235	39-110,90-161
b0952	69-140,279-350,360-440
b0424	69-191,198-281,300-371
b2711	99-170,150-230,339-410,489-560,630-701,870-989
b3937	189-269,240-311,378-500
b4340	69-191,339-431,468-560,660-779,828-911,1008-1079,1050-1121,1119-1190,1320-1391
b2809	138-209
b3169	369-461,528-629,678-749,888-971,990-1070,1068-1139,1149-1250,1338-1409
b0306	498-590
b3492	288-359,618-701,1068-1160
b0871	90-179,228-299,750-830,978-1049,1050-1130,1209-1301
b0449	228-299,429-500,519-629,1260-1331,1320-1391
b4159	18-89,300-401,1209-1301,1578-1649,1770-1859,1908-2009,2139-2240,2298-2381,2490-2591,2598-2720,2889-2969,3009-3080,3090-3161
b3389	270-350,489-560,618-689,858-980
b3567	198-299,429-509,1269-1340,1440-1520
b1388	0-89,60-131
b3430	189-269,789-869,990-1079
b4078	159-269,510-611
b1494	30-110,78-179,180-269,348-461,489-569,1089-1160,1410-1499,1830-1919,1920-2009,2289-2369,2688-2759
b0363	0-71,180-269,378-470,438-590,618-701,669-740,858-929,1089-1160
b2709	0-71,60-131,348-470,498-569,579-689,660-731,1020-1151,1299-1370
b2820	9-80,399-491,750-830,1329-1421,1479-1550,1548-1661,1989-2081,3009-3080,3159-3260,3228-3299
b3560	9-80,258-329,549-620,588-689,660-749,789-860
b0452	150-230,390-470,438-521,720-809
b3142	9-80,78-161,219-311,309-380
b1823	48-131,120-200
b2203	60-149,129-209,219-299
b3140	99-179,348-419,468-551
b0329	48-119,99-170
b0851	330-440
b4580	138-221,870-941,930-1049,1068-1169,1458-1529,1839-1910,1980-2060,2100-2180,2169-2270,2340-2420,2619-2690
b0236	300-380,360-461
b0002	48-140,318-389,660-761,990-1061,1119-1199,1389-1481,1539-1619,1620-1721,1719-1820,1830-1901,1938-2021,2160-2231
b4118	9-101,309-380,600-671
b3805	48-131,369-479,690-761,729-839
b3884	48-140
b1924	99-191,699-779,768-839,990-1061,1248-1319
b0477	69-161,249-320,288-380,480-551,558-641,618-689,900-1040,1059-1130
b0308	138-209,540-611
b1766	189-260,279-380,378-500,528-599,699-779,819-890,930-1019,1449-1529,1659-1730
b4265	159-230,330-419,609-710,879-950,1050-1130,1239-1310
b2844	288-359,438-509,519-620,600-680,960-1049
b1932	168-281,339-431
b0245	69-149,249-329
b2823	150-251
b2468	549-620,648-731,720-800,1110-1181,1308-1400,1368-1439,1590-1661,1629-1700,1770-1841,1809-1901
b1611	69-191,288-359,420-500,1269-1361
b1647	0-80,249-341
b2075	348-449,459-560,840-920,918-1010,1170-1241,1329-1400,1590-1691,1959-2030,2040-2111,2139-2219,2280-2351,2349-2441,2499-2570,2550-2669,2748-2879,2988-3059
b0426	168-239,330-401
b4260	18-89,240-320,360-491,708-821,819-890,909-980,1080-1169,1269-1361,1368-1451
b3099	210-290,279-350
b0602	459-530,558-629,909-980,1089-1160
b2281	390-470
b0226	39-140,108-191
b3522	0-80,210-290,330-401,678-761,909-1001
b2553	60-131,99-179,159-230,219-290
b0417	99-170,648-719
b4026	90-179
b1631	150-221,288-359,489-560
b3648	210-281,258-401,369-440,540-611
b0594	270-350,438-521,840-911,1290-1421,1389-1469
b1389	48-131
b2842	390-461
b4348	0-71,69-140,108-200,189-269,489-569,609-680,708-779,1179-1271,1239-1310
b1913	129-221,459-551,729-800,849-920,1608-1679
b3827	249-380
b3323	159-260,570-641,759-830,1050-1121
b2571	0-71,39-110,90-191,459-530,549-641,639-710,690-770,870-941
b3780	39-119,228-299,339-419,438-509,639-731,1080-1160
b4399	39-110,99-170,678-779,960-1061,1158-1241,1308-1400
b3472	219-299,318-389
b4293	39-110,198-299,429-500
b3720	69-179,150-221,570-650,678-761,789-869,1350-1421,1398-1469,1440-1511
b2502	0-71,258-329,648-749,849-941,1029-1100,1089-1169,1188-1289
b1892	210-281
b2246	0-71,39-119,390-461,459-530,699-791,1080-1160
b2980	219-290,378-461,570-650
b1073	18-89,189-329
b2708	348-431,570-641,609-680,828-920
b3804	30-101,120-200,399-470,510-581,600-680
b3158	210-290,300-380,390-461,699-770,738-839,810-890
b2195	18-110,78-161,300-380
b1104	30-140
b0313	378-449,420-491
b3160	120-230,558-650
b2716	168-239,288-359,429-500,720-830,918-1031,1098-1169
b1578	210-359,330-401,408-479,459-551,600-671
b3898	18-89,279-350,360-431,738-821
b2875	150-221,309-389,489-560,918-989,1068-1139,1389-1460
b1434	210-290,318-389
b1868	0-89,60-140,159-230,540-620,630-710
b1603	168-251,639-710,699-770,780-860,858-941
b3342	9-89,168-251,219-290
b0577	78-161,330-401,378-449,600-731,798-869,1098-1229
b3822	360-440,480-560,558-659,630-710,678-749,750-830,1068-1151,1398-1469,1710-1781
b1970	48-119,258-329
b1054	270-380,549-629
b1776	78-161,288-359,669-740,969-1040
b0869	78-170,138-209,330-401,840-911,939-1010
b0517	0-71,90-191,168-269,660-731
b0026	30-101,279-371,348-419,399-509,609-680,849-941,1050-1121,1089-1181,1170-1280,1398-1469,1728-1829,1800-1871,2139-2210,2190-2270,2598-2669,2709-2801
b1120	90-179,210-341,438-551,630-710
b0007	9-101,258-341,390-461,579-659,630-701,960-1031
b1487	219-299,438-509,1119-1199,1329-1409,1440-1520
b0274	78-149,309-389,390-470
b1274	39-110,180-260,480-551,759-839,1458-1529,1728-1799,1809-1880,1860-1940,1959-2039,2019-2090,2358-2429
b4174	108-221,309-419,438-521
b1329	180-269,318-389,360-431,789-881,858-929,1239-1361,1419-1490
b3931	69-161,288-359,408-479,588-749,858-950,969-1091,1080-1151
b4055	510-581
b4227	120-191,159-230
b3744	138-209,300-389,798-890
b3964	210-281
b0593	429-509,990-1061
b4040	318-449,429-500
b0643	48-119
b3313	9-89,249-341
b1790	309-401,678-779
b0350	0-80,78-170,378-461,438-509,498-569,579-659
b1783	459-530,498-620,939-1061,1110-1211,1239-1310,1410-1481,1590-1679,1710-1829
b4038	528-599,669-740,810-899,1389-1460
b1650	0-71,39-119,588-659,948-1031
b0591	90-191,168-281,270-341,498-569,699-770,1170-1241
b3328	30-110,90-161
b2375	219-311,510-590
b1088	30-110,90-179,150-239,279-359,339-410,390-479
b0976	198-281
b0816	129-221
b4224	159-230
b0349	159-260,378-470,480-560
b1808	429-521,558-629,1008-1079,1089-1160,1158-1241,1209-1280,1449-1529
b3228	30-161,168-251,390-470
b0603	99-170,198-269,378-461,429-500
b3390	168-260,279-380
b2245	528-599,669-749
b4547	108-179
b0796	90-170,228-299,309-380
b0529	198-311,429-500,708-779,768-839
b2625	18-89,210-281,468-581,990-1061,1029-1121
b0293	69-191,369-461,438-530
b1809	120-191,258-329
b0394	180-260,459-539,600-671,639-710,678-770,810-890
b2562	108-179
b0640	0-80,348-461,948-1019
b3227	0-71,210-290,510-581,759-851,849-920
b0523	210-311,408-479
b0546	90-170,300-371,609-689
b2791	18-101,78-149,498-581,600-689
b1880	78-161,198-341,810-881
b1739	78-149,150-221
b1331	99-170,540-620,600-680,690-761,729-809,840-929
b1997	48-131
b1400	78-170,429-509
b1671	240-341
b4019	180-260,1098-1169,1590-1679,1758-1829,1908-1979,2190-2279,2619-2699,2718-2810,3210-3281,3408-3500,3519-3590
b0906	69-140,138-209,228-299,279-380,348-440
b0742	18-110,78-161,198-329,429-500,588-659,630-710,699-770
b3155	108-209
b4298	249-320,348-440
b3628	90-161,738-809,948-1019
b0250	48-119,279-350
b0741	39-149,129-209,348-419
b1815	729-809,858-929,1410-1490,1509-1580
b1448	30-101
b4386	150-221,258-380,519-611,579-659
b1423	519-590,789-899,1140-1211
b0275	168-251
b3659	240-329,378-461,678-749,879-971,969-1040
b2992	129-209
b4484	120-191,399-491
b2746	108-200,219-299
b4240	489-560,600-701
b0886	228-329,360-461,438-509,609-701,708-800,879-950,1230-1319
b3451	0-140
b1525	468-539,930-1001,1020-1100
b2409	78-149,189-290,570-680,768-839
b0422	0-71,60-140
b4052	420-500,480-560,528-599,1068-1169,1170-1241,1218-1310,1329-1400
b3448	48-131,210-320,339-419
b0777	228-299,369-461,438-509
b0054	159-230,378-491,570-650,939-1019,1068-1139,1419-1490,1509-1601
b2137	300-371,519-611
b3052	219-290,360-479,789-860,1050-1139,1188-1259,1320-1391
b3264	48-149,189-260,279-380
b3377	0-71,99-191,240-329,399-500,588-671,699-779,1038-1121
b4069	138-209,189-269,279-371,450-539,1170-1271,1518-1610,1869-1940
b0418	150-239
b1636	129-200,270-359,498-599
b3736	48-131,198-299
b2218	30-101,258-329,600-719,780-881,879-950,1419-1490,1488-1559,1530-1610,1608-1679,1650-1721,1890-1970,2298-2381,2388-2480,2478-2549,2730-2819
b1327	240-311,570-641
b0691	270-341,390-479,510-581
b0232	48-119
b1969	48-131,99-170,219-290,399-491,528-599
b3555	120-200
b3032	108-179,189-260,240-341,348-470,549-620
b1429	168-251,429-521,630-701,810-890
b3974	78-149,678-749,810-881
b1132	108-179,168-251,300-371,510-581,558-629
b3426	129-200,648-719,759-839,828-950,1020-1100,1230-1301
b3654	0-80,240-341,888-1049,1050-1130
b0051	90-170,150-230,480-551,660-740,738-809
b0291	360-470,978-1100,1230-1331,1458-1550,1569-1640,1848-1931,2250-2321
b0314	18-89,888-971,990-1061,1098-1169,1248-1319,1329-1421,1389-1481,1560-1631
b1673	579-689,960-1040,1788-1871,1878-1961
b3008	60-140,129-200,279-359,390-479,648-731,969-1040
b0755	78-149,240-329,360-440,489-569,570-641,609-689
b0772	750-839,1068-1139,1200-1271
b3603	228-329,468-539,690-770
b1048	150-230,639-731,1008-1079,1110-1199,1248-1319
b2121	60-170,189-341,639-710,1029-1121
b1522	159-230,219-299,378-449,669-740
b0776	0-71,39-119,540-611,579-659,720-800,780-851
b3745	48-140,678-761,768-839,810-911,930-1010,1359-1430
b0011	198-269
b3819	129-200,249-320,318-410,528-599,708-779
b0710	459-581
b0404	258-329,378-449
b2646	0-71,78-170
b1119	39-110,78-149,168-239,348-491,468-569,690-770
b0316	99-191,558-629
b1764	60-170,240-311,408-500,570-659
b3521	18-89,669-770,789-869
b1097	309-440,540-620
b2770	258-410,399-500
b1432	348-419,390-461,468-539,840-929,999-1079
b0601	39-119,180-251,468-569
b0430	39-119,219-329,318-389,510-581
b0270	69-140,450-521,540-611,978-1061,1200-1271
b4264	30-101,69-149,570-641,738-821
b0288	60-131,168-251
b3951	30-161,450-539,690-791,939-1010,1308-1379,1380-1451,1710-1781,1770-1850,2208-2279
b1672	210-281,498-581
b2721	78-149,390-470,1290-1361,1458-1541
b3145	159-251,468-581,750-821,978-1061
b1908	48-119
b0649	99-179,339-410,768-839,858-929,1128-1199,1248-1319,1359-1430
b0924	108-191,249-320,339-431,420-500,630-701,669-740,1158-1271,1308-1391,1368-1469,1869-1949,2070-2141,2418-2501,2538-2609,2619-2720,3018-3110,3240-3341,3429-3500,3468-3569,3690-3770,3798-3869
b0630	219-290
b4053	219-290,288-371,378-470,570-650,798-890
b0384	168-239
b3398	249-320,348-419,429-500,498-611,1068-1139,1320-1391,1518-1589,1560-1649,1620-1709,1929-2051,2049-2120
b1781	420-500,549-629,678-749
b1933	48-119,159-230,309-380,549-620,660-731,720-791,999-1070
b2745	18-89,168-251,249-419,390-461,510-590
b1967	168-251,258-329,339-410,549-629,639-719
b3321	60-140,138-230
b2462	39-131,120-239
b3399	0-71,300-389
b2249	90-161,150-230,228-311,450-521,759-839,870-980,990-1109,1098-1190
b0775	39-110,279-359,519-590,618-701,828-899
b3550	78-149,159-230,240-311
b4279	129-260
b3956	180-260,240-329,420-530,1188-1301,1389-1469,1668-1739,1908-2000
b3917	90-161,270-350,729-821,810-881
b2416	198-341,339-410,489-569,588-671,699-770,750-821,1248-1319,1539-1619,1590-1661,1638-1709
b1703	78-161
b3881	39-110,120-221,279-350,489-569
b3476	78-149,600-671,1080-1151,1119-1199,1329-1400,1368-1499
b4328	0-71,219-299,579-659,630-719
b2288	168-239,240-320,330-431
b1951	240-311,540-611
b1759	0-71,90-161,219-290
b1938	339-410,969-1079,1149-1220,1368-1469,1440-1520
b0969	0-131
b3590	69-170,1119-1190,1170-1241,1368-1439,1470-1550,1530-1601,1599-1670
b0874	120-200,270-341
b3928	120-200
b0828	78-200,390-479,639-710,690-761
b4650	0-71,168-239
b0392	99-209,240-320
b2032	249-320,549-620,669-740,708-791
b1754	30-101,108-200,180-251,309-449,528-611,768-869
b4345	600-671
b1802	150-239,369-440,759-869,870-941
b4571	228-341,639-710
b0454	120-239
b3553	39-119,609-680
b2752	330-410,450-539
b3817	159-230,300-371
b4139	150-239,339-410,528-611,588-659,828-899,888-971,1008-1079,1068-1139,1230-1310
b0346	78-200,588-659
b2869	138-209,318-389,429-500,810-881,879-971,1080-1151,1410-1490,1668-1760
b3607	39-110,288-359
b4360	198-341,339-419,390-479
b4195	78-149,228-341
b0856	18-89,189-260,840-911
b2446	0-71,189-260,258-329
b2451	9-140,189-260,360-431,579-680,1020-1109
b1508	39-110
b0358	240-320,300-371,459-581,618-689
b0839	120-191,189-260,228-299,360-449,438-509,498-569,549-641,1059-1130
b0582	39-110,108-179,219-290,390-479,609-710,780-869,918-989,960-1031,1029-1100
b3596	108-191,378-449
b2194	0-80,240-311,969-1040
b2834	270-371,648-749,759-830
b3883	9-89,180-251,219-329,438-509
b1439	90-161,759-851,858-950,1008-1079,1209-1310
b0734	60-140,309-401,849-959
b2737	0-89,150-230,309-380,540-629
b3619	39-110,78-209,210-341,378-449,579-659,729-800,768-851
b4235	69-140,429-551,708-779,780-851,870-971,948-1031,1059-1130
b0657	0-71,249-329,540-611,819-899,900-971,1080-1151,1119-1199,1278-1349,1338-1430
b3450	759-860,930-1031
b4125	39-140,549-620,669-770,1050-1121,1110-1181,1158-1229,1230-1301,1500-1589
b0360	48-131
b1925	9-89
b0726	30-101,240-311,279-350,708-779,798-869,858-950,990-1091,1068-1139,1440-1520,1599-1700,1698-1781,1860-1931,1929-2021,2070-2141,2139-2219,2289-2369,2439-2540
b0599	369-440,408-491,738-830
b4024	249-380,798-869,900-971,1140-1229,1230-1301,1269-1340
b2775	78-170,408-479,540-611,639-740,720-830,1050-1121
b2147	78-149,189-260,498-590
b0818	510-581,579-680,660-761,858-941,978-1061,1029-1100
b3721	489-569,888-959,930-1019
b1505	108-179,288-359,468-569,759-830
b0076	129-239,339-440,420-509,519-590,729-800,849-920
b0908	579-680,888-1010,1059-1130
b0480	60-131,150-230,420-509,690-770,1230-1301,1269-1361
b3394	78-161
b0501	360-461
b3754	129-221,408-479,468-539,648-719,960-1049
b2221	0-110,198-281
b0757	39-131,288-389,519-590,690-761,729-809,879-950
b2550	219-299,459-551,600-689,930-1001
b0675	9-80,228-299,489-590,558-629
b3876	108-191,270-341,408-491,1020-1121
b0094	69-149,120-221,210-299,309-440,708-800,870-941,1029-1139
b2924	18-89,99-179,639-710,690-761
b0476	729-851,858-929
b2803	69-149,240-311,429-500,549-629,849-980,1110-1181
b0695	39-119,240-311,300-380,450-530,900-980,1770-1850,1830-1919,1890-1961,1989-2060,2109-2180
b4468	9-131,189-290,300-371
b0433	69-161,189-269,459-530,660-770,828-899,1269-1349
b2729	198-269,258-341,450-560
b0524	0-89,129-200,450-521,570-641
b0043	399-470,450-539,768-860,1119-1199
b0861	90-161,270-341,579-650
b0409	18-89,249-320,318-389,438-530,750-830
b1679	0-110
b0627	0-89,120-191
b4190	138-209,288-359,480-560,660-740
b4257	450-530,948-1019,999-1070,1050-1121
b1433	0-71,459-590,588-671,960-1061
b2201	99-239,219-299,468-551
b0032	378-449,639-719,888-971,969-1040
b2009	180-251
b4099	150-239,219-290,390-479,660-740,768-851
b0919	18-89,249-329,468-560
b0735	9-89,99-170
b4349	0-71,129-221,339-419,438-539,579-650,849-929,1038-1121,1320-1391
b2048	48-119,480-551,939-1019,990-1070,1158-1250
b2334	48-131,120-191,210-290
b3835	159-230,279-359,399-509,540-620,729-800,1149-1220
b1001	90-161,939-1031,999-1109
b4149	30-101,408-509
b1064	240-359,459-539,510-590
b3163	258-329,489-590,570-671,648-839
b3375	48-119,318-410,420-491,510-581,588-671
b1090	9-110,279-419,438-509,870-941
b3813	669-749,858-929,1440-1511,1509-1580,1860-1940,1950-2030
b2266	39-119
b1745	108-179,408-491,549-620,1149-1220
b2713	309-380
b2927	30-101,588-659,648-740,759-830,798-929,909-980
b3115	120-209,210-281,519-611,708-791,1008-1100
b4289	0-71,120-191,279-350,540-620,780-851
b3834	120-191,159-230,309-380,360-431
b0918	0-80,108-179,228-299
b1680	48-119,90-161,210-299,270-350,609-680
b2209	180-251,348-470
b2520	30-101,120-191,519-599,639-719,1428-1499,1749-1841,1920-1991,1959-2039,2199-2279,2298-2369,2400-2480,2508-2609,2628-2699,2700-2771,2868-2951,2958-3041,3468-3551,3579-3689,3678-3770,4188-4259,4329-4430,4800-4901
b2643	180-260
b2443	30-131,228-320
b1728	18-110,99-179,180-299
b3453	270-341,510-620,660-740,1098-1229
b0328	129-209
b2127	30-101,78-161,129-209,180-269
b1693	39-110,129-209,270-350,489-620
b1476	48-119,279-350,330-401,408-479,468-539
b1361	168-251,330-401,408-479
b4044	189-260,528-611,948-1019,1119-1190,1170-1241
b4129	129-221,669-740,1029-1109,1149-1220
b2540	9-89
b2148	120-200,579-659,669-740,768-839
b2207	150-251
b1187	258-329,510-590
b4120	798-869,1089-1160,1278-1361
b2046	18-179,378-461,819-911,900-980,1110-1181,1368-1460
b1520	99-170,660-740,720-800
b0020	219-290,510-590
b4135	159-230,309-401,408-491,468-539
b2144	0-80,159-251,348-419
b1412	159-260,270-341,480-569
b0814	108-179,300-371,348-419
b0973	1248-1319,1380-1451,1518-1619,1629-1730
b3270	339-410,609-701,990-1079
b1087	360-461
b1248	90-179
b0396	30-131,180-281,258-341,489-560,780-851,990-1061,1089-1169
b3699	0-89,369-440,540-629,888-959,1260-1340,1350-1421,1668-1739,1800-1871,2118-2219
b1822	108-179,720-800
b3901	228-299
b1849	69-149,468-539,528-611,798-869
b2297	18-131,138-209,648-740,990-1061,2049-2129
b2528	120-221
b1431	210-299,300-371,408-491,459-539,510-620
b0721	9-110,90-161
b0560	9-80,78-149,120-191,168-239,309-419,420-491
b2442	240-311,480-551,630-701,798-881,939-1010
b2343	90-179
b1082	228-320,318-389,519-590,939-1010,1128-1199
b3676	180-251
b1366	309-380
b1549	120-200,168-290,258-329
b2513	0-71,159-230,300-371,378-491
b2702	69-170,219-311
b2279	99-191
b2868	210-281,270-350,318-401
b4346	438-509,720-791,1140-1241
b1841	60-149
b0259	549-620,600-680,708-779,840-920
b3833	69-149,138-209,450-551
b1422	129-200,558-641,759-830
b3072	0-80,198-269,339-410,768-851,879-959,939-1010,1329-1400,1419-1490
b0119	270-341
b2270	99-170,420-491,558-629,798-899,1059-1130
b3878	540-620,768-851,930-1001,1128-1211,1209-1301,1410-1511,1518-1619,1698-1790,1878-1949,1950-2021
b3642	30-110
b0677	0-80,189-371,459-530
b0210	0-89,540-611
b3675	39-149,129-209
b1735	120-191,369-440
b3644	489-590,708-791
b4186	189-260,318-401,378-449,549-620,660-749,858-941
b0046	0-71,129-200,270-350,339-410,429-500
b3178	60-140,198-281,258-329,348-419,390-461,489-590,738-821,798-911,1119-1241,1248-1340,1338-1499,1590-1661
b3300	39-119,219-329,309-431,408-479,468-539,519-590,789-860,969-1040,1158-1241
b3824	18-89,219-311,360-449,528-611
b3727	180-269,729-809
b1299	168-251,270-350
b0572	189-260,228-299,660-731,1038-1121
b2254	0-80,108-179,648-731
b2213	540-620,648-719,840-950
b2882	18-89,420-509,639-740,738-839,1008-1079,1089-1169
b3609	150-221,279-371
b0149	0-80,129-200,339-440,489-599,789-869,879-980,1548-1631,1809-1880,2130-2210,2199-2279,2328-2420
b3154	240-320,330-410
b0870	90-161,300-389,390-461,429-500,738-821
b1563	189-260
b3078	630-701,669-791,1020-1100,1230-1301
b1464	129-221,360-449
b2356	30-110
b2055	39-110,90-161,399-479,558-629
b2561	180-290,348-431
b1267	108-179,240-341
b0938	348-431
b0145	30-119,240-341
b4579	348-440,429-509,528-611
b3150	138-221,300-389,420-509
b4036	720-791,1260-1331
b0682	39-119,240-311
b1919	9-80,219-290,330-410,669-740,858-950
b0831	138-221,318-389,528-611,789-860
b0863	150-239,408-479,600-680,648-719
b3998	228-299,570-641
b3370	279-350,549-629,678-761,870-959,948-1040,1008-1121
b1727	480-551
b2363	108-179
b4210	138-209,498-599
b3361	60-131,270-341
b1345	168-239,219-311,690-779,849-929,1029-1109
b0249	150-221
b0479	99-200,258-350,480-590,690-779,909-980
b4214	369-530,519-599,648-731
b0694	18-110,180-290,438-509
b2744	18-110,219-299,540-620,630-719
b3565	318-389,369-479,459-539,858-929,1080-1199,1239-1310
b4065	210-320,438-509,558-650,768-851,819-890,888-959,969-1061,1029-1100,1128-1229
b2340	108-191,240-311
b4472	630-719,690-761,729-830,810-881,990-1091,1338-1409,2139-2210,2808-2879,3468-3551,3648-3731
b0596	108-179,360-431,540-641
b2113	48-119,210-290,330-401,750-839,969-1040
b3330	30-101
b3958	0-71,138-221,429-509
b1380	9-89,150-251
b0333	459-539,690-770,858-989
b0617	30-161,138-221
b0172	78-170,270-341,369-479
b3738	9-89,240-371,489-581,588-659
b2717	30-119,168-269
b2427	90-179,249-320,309-401,399-479
b0879	30-101,210-290,498-680,729-800,849-929,948-1031,1080-1160,1248-1319
b4148	189-269
b3747	228-311,468-551,540-629,738-809,828-941,1008-1091,1059-1130,1299-1370,1719-1811
b1162	288-371,579-650
b0135	0-80,138-269,288-359
b2787	549-671,690-779,1080-1190,1209-1280
b2460	270-371,468-539,558-629
b3023	48-119
b1920	228-299,279-359,570-659
b4561	150-221
b0451	129-230,519-590,669-740,1038-1109
b1076	210-290,360-440,438-509,549-620,588-659
b0074	480-560,1110-1181
b2663	120-200,270-341,420-500,870-959,948-1091,1218-1289
b4153	120-191,279-359,360-440,450-539,510-581
b2242	288-359,768-839,960-1049,1038-1121,1089-1160
b0325	39-110,120-191,228-299,309-380,738-830
b1732	540-620,738-809,930-1001,1158-1229,1329-1409,1410-1481,1500-1571,1788-1910,1998-2081,2058-2129
b1214	150-239,309-401,690-800
b0773	9-89,129-209,219-299
b2224	609-701,978-1049
b1055	18-89,60-161,189-260,378-449,669-749
b3954	69-140,219-299,579-659,768-839
b0525	138-269
b2871	48-140,150-239,438-530,729-800,798-869,930-1019,1068-1160
b4105	159-251,360-440,549-629,618-710,750-821,918-1001
b4327	48-119,588-671,759-839
b4486	258-329,789-881,1929-2030,2040-2111,2139-2249,2238-2351,2340-2411,2649-2759,2739-2810,2829-2909
b0674	18-89,60-131,489-569
b2135	78-149,390-461,498-569
b0765	0-71,159-260,249-350,498-599,588-659,630-701,690-800,879-1031
b1615	99-179,240-311,789-869,1149-1250
b3003	0-71,360-440,468-539,609-701,729-800
b0167	399-470,558-629,1260-1451,1620-1700,1698-1790,1809-1880,2580-2651
b2014	138-230,450-521,789-869,969-1040,1119-1211
b1293	18-101,120-191,198-320,429-509,510-581,549-620
b4119	60-131,579-671,858-941,909-980
b4460	258-329,309-380,840-920
b3234	288-359,570-641,960-1061,1080-1151,1230-1310
b3139	510-581,630-701
b4313	168-239,300-389
b1286	0-71,120-191,330-401,690-761,1260-1340
b3290	0-80,48-119,90-191,339-419,510-581,639-731
b1264	39-110,78-149,138-209,519-611,738-821,789-890,1368-1460
b2049	108-179,810-890,858-929,1128-1211
b0616	168-260,378-470,639-731,768-839
b0708	78-149,180-251,390-461,690-770,750-839,939-1061,1029-1139
b4326	18-101
b2478	180-329,399-470
b3544	0-80,198-281,258-329,309-380,438-521,768-890,909-980,1170-1289
b1787	90-161,270-341,420-491
b2429	129-239,660-740
b2730	258-329,519-701,849-920
b4255	138-221
b2534	129-200,360-440,588-659,678-779
b4025	210-290,258-341,348-419,519-611,750-821,1428-1511,1530-1640
b2327	0-89,690-761
b3434	378-461
b0120	120-191,579-659,699-779
b4226	150-221,390-461
b3784	0-71,39-110,288-371,390-500,720-821,819-899,939-1019
b2530	9-80,108-179,228-299,738-809,879-959,990-1079
b1939	30-119,90-161,279-350,459-539,648-731,780-869
b0650	30-101,810-899,1338-1409,1449-1541,1509-1589,1590-1661
b2559	90-161,168-251
b3053	9-80,258-329,330-410,720-800,1359-1451,1458-1529,1869-1970,2379-2450,2448-2519,2658-2729
b0131	9-80,240-371
b4660	489-569,579-650,780-911,930-1019,1470-1541
b2120	0-101,279-350,1518-1601,1869-1940,1938-2009,1980-2060
b0543	129-200,168-320
b4524	30-140,129-221,219-299,279-359,348-431,480-590,708-779
b2382	288-359,420-491,480-560,558-650,759-839
b4251	138-209,189-281
b4249	78-161,168-251,309-401,528-599
b1990	450-551,540-620,588-701
b4388	468-539,558-629,648-740,810-890
b2584	408-491,480-551,780-929,1158-1259,1269-1379,1488-1601,1668-1760,1728-1799,2028-2120,2559-2630
b0365	30-110,150-230,300-371,519-590
b1296	198-269,318-389,570-641,660-761,909-989,1170-1241
b0990	108-191
b2995	168-239,339-431,468-551,549-629,600-671,750-839
b0440	150-221
b0578	198-290,258-329,360-440
b2919	0-89,240-311,498-569
b2542	228-299,300-380,558-629,690-791,1068-1151
b3457	9-89,90-161,240-320,348-419
b2379	330-401,528-611,699-800
b2166	9-80,168-239,210-281,540-620,660-740,768-839
b4295	300-371,798-881
b4334	30-101,129-221,348-440,468-560
b2161	159-230,300-371,609-710,1059-1130,1140-1211
b1278	258-341,639-719
b4575	18-110,120-191,300-371,390-461,540-629,870-941
b1895	18-101,189-260,300-401
b0066	30-149,198-290,468-569
b1390	9-110,150-221,219-290,258-329,420-521,609-689
b0847	309-389,600-701,1098-1181,1398-1481,1590-1670
b4096	159-251,219-311,378-461
b1528	249-320,288-359,549-620,900-980
b2706	120-191
b1041	129-200,318-401
b0822	258-329,399-470,729-800
b2093	0-71,78-149,120-209
b2111	210-371,408-479
b4390	99-170,390-491,879-971,948-1019
b2987	309-389,489-569,798-899,978-1061,1110-1190,1188-1271
b4570	9-170,219-299,309-389
b3511	78-149,270-350
b1141	78-161
b2515	210-290,330-401,489-581,678-791,909-980,1020-1100
b3705	30-110,180-260,429-509,630-710,759-839,1029-1100,1239-1310,1389-1469,1449-1520,1500-1601
b2357	249-341,360-449
b1014	0-80,258-329,678-809,1119-1211,1398-1490,1620-1691,2040-2111,2139-2231,2799-2879,3048-3149,3240-3311,3339-3440,3519-3599,3588-3659
b1045	99-221,219-299,288-371
b4072	90-170,159-239
b4041	60-131,219-290,999-1070,1698-1781,1770-1841,1809-1889,1959-2030,2208-2300
b2741	309-380,429-509,570-680,750-839,900-980
b2508	60-149,270-350,360-440,408-509,528-599,978-1100,1188-1280,1248-1349,1329-1400
b1213	168-251,270-380
b3301	9-80,279-359
b3433	18-101,108-179,150-230,369-440,618-731,720-791,879-950,918-1010,978-1091
b3615	108-179,288-380,570-650,789-860,900-971,948-1019
b0632	90-161,960-1070
b1947	198-269,279-350
b0039	429-530,540-611,738-809,1059-1130
b4039	399-479
b1127	108-191,309-410,489-581,579-650,768-839,969-1061
b3382	18-140
b3401	108-179,219-290,270-350,630-710
b3830	138-221,639-749
b1177	18-101,69-149
b0243	39-119,180-260,330-410,438-521,510-581,690-770,840-911,918-1001
b3444	168-251
b2563	9-101,99-209,270-350
b3062	180-251
b2933	618-710,879-971,1008-1079
b4590	39-119,99-170
b0283	0-80,60-131,120-209
b4029	420-491,690-770,999-1109,1098-1169,1170-1241,1269-1349,1818-1889,1860-1961,2010-2081
b2567	0-80,48-119,189-269,480-551,549-650
b3258	90-191,270-341,318-401,399-470,849-929,1140-1220,1308-1379
b2602	69-149,279-350
b4013	189-260,228-299,360-461,678-761,819-890
b2822	138-251,369-449,570-641,630-740,1140-1241,1209-1301,1398-1469,1869-1940,2988-3059,3030-3101
b0030	78-149,249-350
b0567	0-71,378-470,738-809
b1785	150-230,249-329,300-371,840-929,909-1019,1038-1151,1359-1430
b0615	198-290,288-359,810-890,909-1010
b2167	18-89,90-161,540-611,1548-1631,1608-1679
b0486	30-101,258-341,330-401,618-701,858-950,1050-1130
b3438	18-101,78-161,249-320,579-650,669-740,840-929
b3033	108-179,198-281,300-371
b3753	99-179,159-251,249-341,360-440,438-530,519-599
b0717	30-110,219-299,438-521,510-581
b4259	18-89,90-200,219-290,270-341
b0427	228-299,378-479,1020-1091,1158-1250
b4477	18-119,120-200,249-341,318-389,438-509
b0064	468-551,630-701
b3097	48-119,189-260
b4236	69-170,198-290
b3588	228-311,480-560,708-779,978-1049,1029-1121,1089-1169,1440-1520
b3035	0-80,270-341,498-590,579-659,639-710,720-800,870-959,1149-1271,1239-1310,1299-1391
b3048	369-461,948-1019
b0040	0-71,600-671,819-899
b2083	48-119
b3284	240-311,288-371
b3153	129-200,249-341,399-500
b2687	270-350
b1460	318-401,369-479,480-551,579-650,879-950
b1653	78-161,189-281,558-641,750-839,1680-1751,1719-1790,1770-1850,2019-2090,2238-2330,2418-2489,2640-2711,3369-3440,4008-4109,4218-4289,4509-4589
b1071	30-110,189-281
b0697	48-221,399-470,939-1010,1020-1109,1119-1211,1308-1400,1608-1709,1680-1811,1959-2030
b2600	510-581,840-911,888-971,948-1070
b2040	399-491,618-731,810-881
b2039	309-389,399-491,528-599
b3017	210-290,480-551,1140-1211,1308-1379
b0991	0-80,78-170
b2642	309-380,528-620,660-731,849-920,1410-1481,1488-1559
b1775	198-299,600-680,708-779
b0984	120-200,168-251,408-479,480-551,549-629,1050-1130,1299-1391,1560-1631,1608-1679,1779-1859,1989-2060
b3993	159-230
b0624	69-140
b3483	78-161
b0771	30-131,129-200,579-659,870-950,1278-1361,1770-1859
b2743	39-110,150-230,198-281,438-509,498-569
b3510	228-320
b1080	99-179,558-629,969-1049
b1137	168-251
b0795	39-119,510-599
b0750	0-80,48-131,528-620,630-701,870-950,960-1031
b3657	549-620,1008-1079,1170-1280
b1869	60-140,120-191
b3141	189-281,369-440,540-611
b3570	30-110,330-401,420-491,498-569,570-641,690-779
b2047	129-230,309-380,528-611,660-731,999-1070,1179-1271
b0751	99-179,468-551
b1707	90-170
b0446	150-221,309-410,390-479,519-590
b2188	249-320,378-449,450-539,588-659,768-881,900-989,1038-1109,1299-1370,1500-1571
b3215	318-479,489-560
b0239	279-359,339-410
b2533	0-71
b2309	198-299,618-689
b2359	30-101,108-179,219-311
b4401	108-191,228-299,369-440,429-521
b2264	159-269,300-380,519-611,630-740,1068-1151,1389-1481,1590-1661
b1244	0-80,150-239,318-401,498-569,750-821
b2852	9-110,129-200,258-329,879-950,1059-1130
b4336	69-140,150-260,228-299,318-389,459-539,588-671
b1885	78-161,348-419,480-551,579-659,780-860,1230-1319
b3368	219-299,330-401,480-551,609-680,810-881,918-989,1128-1220,1209-1280
b2710	48-119,309-380,678-770,759-869,1029-1100,1149-1220
b1151	18-101,300-371
b0722	198-281
b3786	78-149,168-239,240-341,528-599,639-749,870-941
b1172	0-101,120-191
b4016	228-401,648-719,1110-1190,1209-1289,1398-1490,1479-1559
b1963	159-281
b4087	159-230,498-569,540-611,588-671,909-980,1059-1139
b2283	90-191,249-329,510-611,699-770,969-1049,1518-1589,1929-2009,2040-2111,2460-2531
b3508	138-209,270-359
b2378	180-251,360-440,450-530,498-569,609-689,810-911
b2673	9-89,138-230
b4020	48-119,138-209,468-599,699-821,978-1049,1329-1409
b4333	159-230,270-350,318-389
b0487	30-101,198-281
b3347	309-380,438-590,720-800
b3655	150-239,870-941,1050-1121
b2758	318-401,540-611
b0197	120-191,459-539,579-701,690-779
b0979	318-449
b0460	39-110
b0027	9-80,60-170,228-371,339-410,408-479
b1780	480-551,528-599,609-689
b1315	90-161,288-389,528-611,588-659,810-899,948-1019
b1537	39-110,288-419
b2472	168-239,360-440,720-791,768-851,858-929
b3298	189-269
b2086	279-389
b3010	168-239,588-671,750-890
b1881	48-119,129-239,420-500
b4392	0-101,729-821,870-941,1368-1451
b3183	48-119,288-371,408-491,648-719,750-839,849-920,1038-1109
b1402	420-509,510-611,699-770
b2079	78-149,279-359,378-449
b3500	120-200,399-470,588-659,798-869,969-1040,1068-1151
b4318	30-131,369-461
b4322	240-329,819-911
b3265	219-290,870-950,978-1049
b4194	18-89
b2204	228-311,459-560,579-659,750-821
b2786	468-539,720-860,828-899,1239-1310,1308-1391,1710-1811,2289-2360
b4112	138-209,180-269,330-401,369-440,480-551,810-881,978-1049
b1447	279-371
b0639	0-80,60-140,288-359,429-500,498-569
b3288	18-101,468-569,669-761
b3089	180-269,420-509,510-581,720-800,780-851,939-1019,1050-1151
b3984	60-131,489-560
b2291	318-419,468-539
b4244	60-149
b0711	39-110,99-170,210-290
b3872	159-230,198-320,489-560,528-599
b0176	159-239,549-620,759-839,810-881,960-1031,1029-1121,1119-1271,1260-1331
b0878	120-221,309-401,438-521,678-749
b0931	48-119,159-230,600-671,888-959,1110-1190
b4272	48-131
b3255	258-329
b0770	159-239,258-329,300-371,489-569,600-671,660-779
b3084	18-89,258-371,798-881
b4132	0-71,129-200,369-440,528-599,870-959,1170-1271
b1411	180-251,450-560,810-890
b3621	0-80,60-161,270-350,468-551,768-839
b1956	120-191,279-371,789-881,1530-1610
b4321	78-149,138-209,228-299,279-350,558-629,699-770,900-980
b2060	378-500,558-629,900-1001,1128-1250,1620-1739,1719-1790,2070-2141
b4217	0-71,90-179
b0862	129-221,408-479,600-671
b1021	9-101,108-179,198-290,270-380
b3380	99-179,210-281,480-551,738-851,969-1040
b3850	108-179,198-290
b3577	0-71,168-251
b1667	48-119
b2304	300-371,348-419,408-491,489-560
b3189	459-530,549-629,798-881,909-980,1008-1091
b4152	48-179,180-269
b0146	300-380,438-560
b3408	9-110,120-191
b4006	219-290,630-710,768-860,1050-1121
b0490	258-341,348-419,429-500,528-599
b2626	0-89,189-281,300-371,438-509
b3223	198-281,258-359,390-479,450-539,519-599
b0940	789-899,1329-1400,1659-1739,2268-2351,2358-2441
b1395	108-191,498-569,810-890,1068-1160
b0608	399-479,789-890,939-1010,1110-1190
b1196	39-110,189-260
b1830	9-80,108-179,309-440,588-659,1008-1091,1128-1211,1488-1559,1710-1790,1758-1871,1848-1919,1899-2021
b0706	318-491,579-650
b2552	30-110,198-299,468-551,609-680,780-851,870-950,1050-1121
b1662	9-119,108-191,360-470
b1441	9-80,78-161,270-341,858-950
b1655	378-461,540-629
b2506	369-440
b1805	0-80,108-200,489-569,549-629,600-680,720-809,789-860,918-1010,1080-1190,1479-1550
b0289	219-311,378-470
b2669	138-251,228-350
b1792	99-170,219-290
b2849	69-149,339-410
b4137	60-140,189-260
b0841	39-110,159-239,459-551
b2351	60-131,198-341,360-449,450-521
b3598	18-89,108-191,168-239
b1555	0-80,219-299
b4314	30-101,249-320,348-419,459-530
b2785	48-119,420-491,489-560,669-740,1020-1091,1209-1280
b1277	90-161
b1387	69-149,210-281,408-509,858-941,978-1049,1110-1190,1248-1349,1539-1640,1689-1769,1779-1859,1848-1940
b3528	318-401,639-731,789-899,900-971
b2165	159-239,540-620,678-749,840-920
b1844	369-440
b1548	9-80,309-419,420-491
b3717	138-209,348-431
b0049	330-410
b2771	120-191,198-311,420-491,459-530,789-899,909-1001,1020-1100
b0853	69-140,168-260,270-341
b4354	9-80,108-221,789-869,1239-1319,1659-1730,1869-1949,1968-2069
b4337	18-131,219-299,600-689,879-950
b1641	30-110
b2097	318-389,408-509,480-560,618-701,780-851,930-1001
b1922	120-191,399-479,489-590,558-671
b0530	39-131,270-350,369-470
b0271	99-170,588-659,1200-1271
b2685	330-410,678-800
b3829	129-200,549-659,1908-1979
b3050	219-350,318-389
b2755	18-101,129-209,330-401,399-479
b1247	30-101,309-389,390-521,528-650,708-791
b0021	309-389,390-470
b2296	810-911
b3157	189-281,258-380
b1838	378-449,429-500
b2008	9-80,108-191,288-359,810-881,888-1001
b1843	30-119,258-359,348-419,459-560
b3493	48-119,279-350,498-569,579-701,720-791,918-1040,1119-1190,1239-1331
b3093	30-101,408-509,858-941,1020-1091
b3064	408-509,720-791
b2757	159-239,399-479
b0738	0-71,39-131,108-179,228-299,270-371
b3992	39-131,408-590
b1628	48-149,360-431
b2179	99-170,270-341
b3205	279-371,519-590,738-809
b0459	0-71,150-239,339-419
b1601	228-320,369-440,570-641,780-851
b3670	120-221
b4576	108-179
b2110	138-251,420-500
b2915	150-221
b2614	90-161,240-311,339-449,450-530
b4061	120-191,870-941,1290-1361,1350-1430,1398-1469,1449-1529
b1872	570-650,840-911,1338-1421,1419-1490,1668-1739,1788-1871,1848-1919,2280-2360
b2219	300-371,558-629,789-860,879-1061,1119-1190,1719-1790
b2306	138-230,258-389,639-710
b1718	159-239,210-281,249-320,300-371,348-461
b3137	99-179,519-590
b0177	0-80,270-341,729-821,789-911,879-950,1410-1481,1500-1580,1548-1619,1668-1760,1809-1889,2268-2339,2319-2399
b4127	9-80,78-170
b2766	30-101,318-401,690-761,729-800,798-911,900-1031,1098-1181
b0401	129-209,300-410,408-479,708-779,810-890
b3454	228-299,288-380,510-599,570-659
b3746	429-551,519-590,630-710,720-791,909-980,1188-1271,1329-1409
b2922	150-221,339-419,390-491
b4262	30-110,450-521,570-641,678-749,810-890
b1285	48-119,150-221,648-719,789-860,1629-1700,1770-1850
b2555	330-410,480-560,600-689
b2817	48-149,159-239,369-449,639-710,678-749,960-1031,1110-1181
b0029	378-449,669-749,720-791,870-941
b4342	288-359,438-509,519-590,570-641,738-821,900-1010,1110-1190,1200-1301
b4070	198-281,678-749,978-1049,1230-1301,1269-1379
b1730	39-119,348-419,609-701
b0251	18-101,288-410
b1316	18-89,348-419,519-641,858-929,1050-1139,1179-1250,1218-1301,1719-1790
b3516	30-119,129-200,240-320,618-689,660-791
b2759	120-251,360-470
b2821	330-410,510-581,618-770,840-911,969-1049,1140-1220,1329-1430,1539-1631,1629-1721,1878-1949,1968-2051,2709-2789
b3612	519-611,828-911,918-1010,1119-1190,1230-1319,1329-1400,1380-1460
b2578	228-299,339-410,408-539
b0647	228-299,300-371
b0944	159-230,348-431,510-581
b1686	0-71,108-191,219-299
b0184	108-179,468-560,540-629,810-890,1179-1250,1488-1571,1608-1700,1668-1769,2199-2279,2319-2420,2499-2570,2619-2699,2730-2801,2898-2969,3060-3131
b4106	18-89,150-239,288-410,498-611
b3828	228-311,579-650,720-800,849-920
b3411	408-491,480-551
b1046	108-200,189-269,618-689,768-839,1068-1151,1209-1280,1320-1409
b1496	18-110,90-161,198-269,270-350,318-389,1140-1211,1419-1499
b0246	90-161
b2473	180-251
b1570	270-389
b1974	48-119,138-209,189-269
b0808	348-431,540-641,720-791,948-1079,1059-1139,1230-1310,1500-1589,2088-2171
b0432	318-389,540-611,678-770
b3464	429-500,798-881,858-929
b0769	339-440,549-629,768-851,930-1001
b2358	78-149,120-200,198-269,330-440,519-620
b1037	90-161,270-371,669-749,738-821
b1467	198-269,600-671,939-1019,1089-1160,1440-1511
b4206	9-80,78-149,489-581
b1440	168-269,489-560,618-689,900-980,1059-1130
b0171	210-281,300-389,540-641
b1301	720-830,870-941,909-980,978-1070,1179-1271
b1181	168-239
b1490	69-149,309-401,558-641,609-689,969-1040,1170-1250
b0730	348-419
b0905	240-320,618-701,969-1130,1299-1391,1410-1481
b1501	468-560,1470-1550,1668-1739,1908-1979,2019-2129
b3212	180-269,540-611,660-761,960-1040,1110-1199,1230-1310,1740-1811,1788-1859,2280-2420,2478-2561,2658-2750,3168-3239,3210-3281,3378-3449,3468-3581,4248-4340
b0789	189-269,630-701,978-1061,1050-1139
b3325	120-191,198-281,1350-1421,1470-1580,1578-1649,1848-1931
b3773	309-380,528-599,789-881
b3995	180-251,369-440
b0614	18-89,138-209,249-320,288-359
b0633	78-200,330-401,639-710,819-899
b0727	270-341,318-389,408-479,579-650,618-701,759-860,828-920,930-1010
b1677	120-191
b3352	210-281,408-479,678-761,810-890,1278-1379,1680-1760,1830-1901
b2641	330-410,579-650,720-800
b2118	99-170,390-461,618-689,1188-1271,1728-1859,1929-2000,2130-2219,2340-2429,2478-2561,2568-2660,2889-2999,3270-3380
b2419	240-311
b2324	150-230,738-821,798-869,918-989,1149-1220,1218-1289,1389-1520,1578-1661,1719-1790
b1216	0-119,270-350,360-449,588-701,690-770,750-821
b4166	189-260,300-371,1059-1130
b4245	30-110,249-320,519-590
b1613	30-149,189-260,999-1070
b1430	258-329,318-389,489-560
b1284	18-89,189-281,270-350,330-401,429-509
b1644	198-299,699-770
b1096	198-281,339-410,438-530,510-581
b0872	108-191,330-401,630-701,858-929
b1100	30-101,399-470,498-590
b1657	39-110,198-269,348-419,450-530
b1560	318-401,390-479,528-641,690-761,939-1019
b0930	240-329,309-401,378-470,699-770,798-869,900-989,969-1040,1140-1241
b3014	18-101
b0304	528-599,588-680,1239-1310
b1827	60-131,378-449,540-611,618-689
b3517	48-149,189-281,588-659,879-959,930-1001,1050-1121,1218-1301,1320-1391
b2157	540-650,759-830,798-869
b2610	78-170,348-431,540-650,990-1109,1230-1301
b3911	9-80,69-170,258-329,660-731
b0660	48-140,279-350,318-401,489-569,720-791,888-959
b2566	9-80,69-161,258-359,348-419,708-779
b0312	60-170,309-389,969-1070,1209-1289
b4356	318-419,399-479,450-530,909-980
b1185	348-431
b4021	69-149,450-530,579-680
b0091	48-131,339-410,528-629,618-689,780-851,948-1019,1248-1319,1290-1391
b4198	378-470
b1186	300-380,360-431,690-770,1038-1121,1179-1259,1239-1310
b0891	279-350,378-461,429-509
b0916	318-389,420-491,759-830,888-980
b1098	18-89,420-491,528-629
b3220	60-131,150-221,279-431,468-551,669-749,900-980
b4646	138-209,270-371
b0915	9-101,420-491,678-779
b0868	48-131,180-251,420-491,678-809,840-911
b2323	510-611,708-779
b3781	30-110
b0219	288-359,558-680
b2172	330-401,699-779,1248-1319
b1794	48-119,168-239,468-551,678-749
b1639	60-179
b4031	138-221,498-569,549-620,630-701,840-929,960-1040,1158-1229,1218-1289,1380-1460
b1074	318-389
b4028	489-569
b2479	198-281,339-431
b0256	210-299,288-359,378-461,498-629
b0279	159-230,318-401,498-581,720-800
b2216	339-410,648-719,900-980,1140-1211,1320-1391,1740-1820,2340-2429,2559-2639
b4042	129-239
b2484	150-221,720-800,930-1019,1008-1091,1098-1211
b1716	48-131
b2942	309-380,450-569,1008-1079
b4623	378-491,540-620,618-710,888-959,939-1010
b4520	48-149
b3897	60-140,159-269,540-611,759-830,909-980,1188-1259,1269-1340,1419-1490,1620-1691
b1261	180-269,279-359,810-881,999-1091
b4179	519-590,570-650,618-719,1149-1259,1368-1439,1500-1589,1719-1799,1878-1949,2169-2240
b1733	558-641
b3193	180-260,279-350,318-431,399-500
b1117	30-110,438-521
b2668	300-380
b1312	39-110,108-200,309-380,570-650,648-740
b3561	240-440,720-791
b1580	309-401,528-611,660-791,759-839
b4113	249-320,558-650
b1819	189-281,480-551,600-680,660-740
b1373	30-101,138-209,180-251,330-401
b1506	48-149
b3653	498-581,558-650,798-869,888-971
b0504	180-260,240-311,489-569,540-620,660-740
b3991	60-149,468-551,528-611
b2458	228-299,489-560,648-830
b4308	69-140,369-461,540-611,939-1010,978-1049
b0520	489-560
b3121	309-389,408-479,450-521,1038-1109
b0786	408-521,498-569
b3249	60-149,138-221,198-311
b1199	159-260,258-329
b0469	108-191,288-389
b3684	69-221,198-281,249-329
b3739	48-179,270-371
b3946	60-149,180-260,438-539
b0377	0-71,69-161,399-509,600-671,648-719,1068-1139
b2430	519-620,798-869,1029-1109,1089-1169
b1723	0-71,78-161,348-440,558-671,690-800
b3592	210-329
b3247	198-269,288-371,438-530,708-779,789-869,930-1001,1008-1079,1050-1130,1140-1220,1350-1421
b3088	510-590,858-941
b3443	138-221,300-371
b1198	150-230,468-611,999-1091,1110-1181,1158-1229,1218-1289,1269-1349
b2920	438-509,510-581,810-881,978-1091,1089-1160,1230-1301
b1239	189-341,699-779,750-821,798-869
b3546	48-119,258-341,438-509,498-581,609-680,780-851,1140-1211,1308-1391,1398-1481,1458-1529
b4269	99-170,309-380,420-491,708-800,930-1001
b4351	258-389,609-680
b0267	39-119,630-701,678-749,849-941
b2784	249-320,300-380,378-491,648-719,858-929,1179-1259,1449-1520,1860-1931,2019-2120,2130-2201
b3543	540-620,678-749,759-830,888-959
b2543	99-170,249-329,330-410
b2376	30-110
b3696	9-80,438-509,558-629
b0411	198-281,360-440,678-761
b2305	48-140,429-500,468-569,588-680
b1067	18-89,279-350,348-431,480-560
b2854	129-200
b1744	30-110,240-311,348-440,528-599,570-680,699-770
b4514	78-149
b1163	30-101,108-191,189-311,840-920,930-1019
b1044	18-89
b3730	429-500,498-569,810-881,858-929,918-1001,1170-1241
b1428	48-119,168-239,630-731,750-881,849-920
b3116	408-491,468-551,588-680,690-761,1188-1271
b2074	699-770,828-911,969-1040,1098-1211
b0579	39-110,99-170,180-260
b1079	0-119,219-299,429-500,498-581
b0104	468-539,558-629,618-749,750-821,939-1031
b4320	60-149,699-770,810-881
b3407	120-239,429-530,630-710,780-881,1020-1091,1308-1400,1620-1691,1809-1880
b2114	198-320,759-860,888-959,1008-1100,1299-1379,1938-2021
b1436	150-221
b4054	129-200,189-260,450-521,528-641,858-959
b2818	18-89,69-140,120-191,378-449,1020-1091,1128-1211
b2883	450-530,759-830,1140-1211,1239-1310
b2044	159-251,450-521,579-659
b1133	408-539,819-890,930-1010
b1804	9-80,138-209,330-419,648-731,909-980,948-1031,1008-1100
b3236	408-479
b1252	159-230,258-329
b2777	219-290,399-500
b2595	318-401,588-689
b2718	219-290
b0688	99-170,300-380,690-761,918-1001,1149-1220,1209-1301,1479-1601
b1039	0-71
b3324	0-71
b4503	18-101
b4216	69-140,180-281
b4271	18-89,489-569,579-650,660-770,759-839,1149-1229
b0215	339-419,459-551
b2364	60-179,228-341,438-521,570-641,768-851
b3831	78-149,309-401
b1950	48-119,90-179,189-281,300-371
b4156	0-71,270-350,438-521,489-560,600-680,1128-1211,1248-1319,1308-1391
b1533	459-551
b1435	180-251,378-470,528-599,600-671,690-779,828-911,1389-1460,1509-1580,1590-1661,1659-1739
b2962	30-101,150-239
b3202	90-161,318-401,870-989,1290-1361
b3529	18-89,60-131,219-290,318-410,399-470,780-860,999-1070,1140-1250,1269-1349,1650-1760,1770-1850
b0634	0-131,378-479,588-659,798-869,858-929,1029-1100
b3244	18-119,219-299,489-569,549-629,1068-1151,1149-1220,1290-1370
b1982	498-569,1008-1109
b4141	90-161,138-209,309-380,510-590
b0597	18-89,150-230
b3339	639-749,858-941,960-1031,1098-1169
b4023	39-119,108-179
b3090	288-359
b1308	90-170
b1617	189-260,1440-1541,1680-1760
b0434	300-371,480-560
b1586	69-140,198-269
b1912	78-149,330-419
b0237	369-461,510-581,828-911,1230-1301
b3635	258-341
b2073	270-371,570-650
b4365	240-359,348-440,480-581
b1748	168-299,348-431
b1847	60-131
b1250	30-101,99-179,288-410,810-881
b3885	198-281,249-350
b2299	369-521
b2200	90-161,168-239,249-371,378-449,438-521
b3800	210-299,678-770,1149-1220
b1409	0-101,609-680
b3168	108-179,270-350,498-590,630-710,858-941,1080-1151,1200-1271,1299-1370,1419-1499,1530-1601,1569-1640,1749-1841,2010-2099,2178-2270,2280-2351,2478-2549
b1176	39-119,258-341
b1684	99-170
b3473	549-629,660-731,888-980
b1862	90-191,189-260
b2739	99-170,438-509,480-551,639-731
b0571	48-119,429-521,579-650
b2253	60-161,159-239,969-1049
b0752	240-311,279-401,660-740,738-821,789-881
b2699	189-281,309-389,408-491,510-599,690-761,789-860,948-1019
b1042	78-161,228-299
b2776	48-131,1029-1109,1128-1199
b0157	189-260,258-329,540-611
b3297	180-281,288-359
b3488	48-131,249-350,648-719,990-1100,1188-1289,1449-1520,1488-1580
b0351	78-179,648-719,858-929
b2957	198-290,669-740,918-1031
b0768	468-551,588-671
b3541	9-140,108-191,228-299,360-440,570-659
b1003	18-89,60-131
b0262	399-530
b3608	9-119,528-611,819-890
b3950	30-131,180-260
b2136	288-410,429-500
b2704	150-221
b4143	138-230,198-269,318-410,459-539,789-860,870-1010,1230-1361
b3207	69-140,318-449,459-530,540-620
b4461	480-551,810-890,888-989
b4644	120-191
b2800	30-101,90-161,438-509,528-629
b3504	279-350,609-719,1080-1190
b0876	0-80,159-230,240-329,1188-1289,1368-1439,1410-1490
b3651	18-89,468-539,549-629
b1712	18-101,150-221
b4464	189-260,528-641,819-899
b2345	30-101,948-1019
b1658	159-239,210-299,348-440,420-521,540-620,810-881,849-929
b0635	18-119,138-221,228-329,498-569,558-671,768-839,1428-1520,1710-1790
b2465	360-440,549-620,1368-1439,1608-1679,1890-1970
b1450	9-89,78-149,288-371,420-491
b3902	30-131,528-611,600-680
b4051	48-140,120-191,510-581,870-959
b1546	30-101,138-209,180-251,330-401
b4204	648-740
b2734	240-311,309-380,540-611
b0341	99-170,240-311,339-410,798-869
b2112	48-119
b1313	219-299,330-410,378-449,648-761
b3634	348-449
b2573	0-71,60-131,279-350,429-500
b2749	228-299
b0584	309-380,918-989,1290-1400,1419-1490,1530-1631,1830-1919
b3317	9-101,129-200,240-311,279-359,540-620,729-809
b4324	60-149,369-440,480-569
b0178	108-179,180-281,258-341,369-470
b0920	330-401
b0016	0-71,39-110,108-179,219-290,609-710,780-869,918-989,1029-1100
b3571	660-761,930-1001,990-1070,1038-1109,1539-1640,1830-1901,1869-1949,1929-2000
b2325	9-89,108-191
b1937	30-101,168-239,219-290
b3942	1260-1349,1518-1589,1779-1850,1938-2009,2088-2171
b1202	699-770,1179-1271,1710-1790,1800-1889,2100-2180,2409-2480,2448-2519,2508-2579,2550-2741
b2514	0-71,69-140,138-209,309-401,528-599,570-671
b0537	210-290,699-779
b1103	18-161,129-200
b2892	120-221,198-299,570-650,648-740,870-959,1179-1250,1419-1580,1638-1709
b1328	0-71,420-491,459-530
b4305	9-80,180-251,480-581,720-791
b1953	39-149
b2874	0-71,528-599,579-650
b0570	240-311,498-569,570-641,1050-1181
b1859	120-191,168-239,249-320,480-560,678-770
b0987	159-230
b2545	60-149,828-899,870-959
b3629	9-101,570-641
b0845	210-281,450-521,489-569,768-860,888-971
b4076	309-380
b2760	0-71,129-200,210-281,690-770,819-920,969-1040,1149-1289
b1205	150-260
b3480	90-179,270-350
b4126	9-80
b4047	120-191,168-239
b1656	339-440
b0737	0-80,168-269,429-500
b2132	69-149,150-251,549-620,618-689,708-800,939-1019,1338-1409,1599-1691,1989-2069
b3166	30-101,90-230,330-410,459-551,540-611,579-659,708-779
b4304	120-191,300-401,399-470,570-641,609-689,720-791,1110-1181
b1583	138-251,258-329
b2690	30-101,408-500
b1306	69-140
b0301	138-209,219-290
b0654	240-320,420-491,618-701
b1029	189-260,369-440,618-701
b0339	18-101,480-560
b2592	279-371,630-761,840-959,939-1019,1140-1211,1230-1319,1299-1391,1380-1511,1539-1619,1830-1901,1878-1949,1968-2060,2148-2279
b1043	30-101,99-179,210-281
b1829	9-80
b0319	78-179,549-620,759-839
b1415	948-1031,1299-1379
b0699	90-179
b1633	249-329
b0964	90-170,210-290,348-431
b2781	120-191,318-410,459-539,528-611
b3940	279-359,960-1040,1269-1340,1359-1439,1458-1589,1689-1769,1740-1811,1830-1901,2070-2171,2169-2261,2349-2420
b4492	240-329,678-749,789-941,909-980,948-1049,1080-1181,1149-1271,1239-1349,1380-1481,1449-1529,1539-1610,1830-1901,1890-1970,3078-3170,3990-4061,4590-4661,4638-4721,4749-4841,4938-5021,4998-5069,5088-5171,5310-5411,5439-5531,5730-5819,5790-5879,5919-6050
b2168	48-119,189-260,438-509,519-611
b3159	150-230,240-311,780-860
b2535	39-131,129-200,429-500,510-581,720-800,828-911
b2577	579-680,678-749
b0160	39-131,180-281,339-410,528-599,879-950,1089-1169,1320-1391
b0044	0-71
b4109	159-230,498-581,828-899,870-959,1080-1151,1248-1319
b0813	129-251,258-341,408-491
b2131	258-329,540-629,660-731
b1449	189-269,270-341
b1059	168-251,660-740
b2393	570-671,660-731,810-899,939-1010,1098-1169
b2521	168-260,579-749
b2322	39-230,690-761,750-851,990-1139
b1921	0-80
b4400	18-119,150-239,540-620,768-839,1188-1259
b2187	78-149,120-191
b3722	168-251,450-539,900-971,969-1070,1209-1280,1590-1670,1650-1730
b2797	180-251,369-440,579-650,819-911,1068-1151
b3391	9-101,249-380,870-941,909-989
b0656	99-170,549-620,600-671,690-779,819-920
b2996	120-281,288-359,639-710
b1009	78-149,228-341,420-500,549-641
b2993	0-80,258-341,309-380
b2424	9-101,90-161,198-281,330-401,528-611,708-791
b2330	30-101,69-140,300-380,459-530,570-650,819-911
b3061	168-260,489-560,558-659
b3519	150-251,270-350,318-389,429-521,579-650,1059-1151,1479-1571
b2350	0-71,150-221,270-341
b0620	300-410
b0864	9-101,78-170,519-599
b2812	99-170,159-230,300-380
b1894	168-251
b1504	330-419,450-521
b1897	198-290,279-359,330-419,498-620,600-671
b2119	270-341,660-770
b3468	468-551
b1681	138-209,609-701,960-1031,1098-1181
b2723	159-239,270-341,408-491,480-569,579-671,768-881,1500-1580,1629-1721
b1307	0-80
b3539	249-359,720-791,828-920,1020-1100
b1864	18-89,99-179,420-491
b0576	0-71,129-200,528-659,888-971,978-1049,1119-1190,1230-1301
b0190	228-311,348-419
b3947	90-209,798-881,1059-1130,1239-1310,1389-1460,1608-1691,1929-2021,2259-2351
b2762	0-101,150-221,189-260,258-341,360-440
b4499	30-101,168-239,630-719,720-800,1269-1340,1530-1640,2130-2201,2469-2561,2679-2750,2769-2870,2970-3089,3069-3170,3429-3500,3609-3689
b4136	138-209,198-281,270-350,630-731,699-791,969-1079
b3248	48-170,150-230,339-410,450-521
b1342	279-350,420-530
b2370	9-80,240-311,600-680,870-959,1149-1220,1719-1790,1938-2021,2160-2291,2379-2450,2439-2510,2499-2609,2859-2939,2979-3050,3030-3101,3279-3350,3390-3470,3459-3569
b1335	9-101,69-149
b0364	189-269,318-389
b4471	108-191,159-251,429-500,489-569,699-821,1068-1151,1230-1310
b3253	48-119,228-299,369-440,408-479,450-521,639-710,768-839,879-950
b0022	30-101,168-251
b1282	0-71,48-119
b4566	78-149
b3135	159-230,288-359,378-449,459-530
b1539	60-131,219-299,528-599
b1257	399-479
b1056	429-509,480-560
b0082	219-320,348-419,600-671,639-749
b3103	168-269
b1384	39-119,129-230,459-530
b3182	159-230,288-371,678-749,798-881,858-950,969-1040,1050-1130,1170-1241
b0393	210-329,558-629,708-800
b1489	150-230,318-401,708-791,780-851,1038-1130,1500-1571,1620-1700,1899-1979,2118-2189
b1818	348-419,429-500,498-599,639-731
b2491	900-971,1038-1121,1638-1721
b3295	30-140,219-290,318-389,450-521,498-569
b3460	198-290,759-860
b1262	9-80,138-209,240-329,429-500
b1065	159-230,339-440,1089-1160
b4242	489-569,669-749,828-929,999-1070,1038-1109,1110-1241,1248-1331,1359-1481,1470-1541,1668-1751,1980-2051,2199-2279,2250-2321,2289-2360,2358-2450
b1893	309-389,390-470
b2257	489-569,639-710,759-830,1059-1130,1119-1199,1209-1280,1368-1460,1500-1571
b3204	69-149,120-191,159-239,318-431
b2908	348-419,408-479,678-809,900-971,960-1031,1230-1310
b2237	60-161,300-371
b2944	159-230,240-311,288-389,369-440
b1061	18-101,159-230
[truncated: 1,944 more rows]
