# Supplementary material for: Genome-Wide Analysis of Selective Constraints on High Stability Regions of mRNA Reveals Multiple Compensatory Mutations in Escherichia coli
Source: PLoS One. 2013 Sep 27;8(9):e73299. doi: 10.1371/journal.pone.0073299 (PMC3785496; doi:10.1371/journal.pone.0073299)
Supplement: Table S2 — Positions of HSRs in Escherichia fergusonii. (XLS) [file pone.0073299.s008.xls]

## Sheet: Sheet1
Table S2. HSRs in Escherichia fergusonii
EFER_0074	690-761,729-800,879-950,1029-1100,1149-1220
EFER_3385	9-80,99-191,159-260,840-911,1119-1199,1548-1661,1689-1760,1878-1949
EFER_0890	48-119,219-290
EFER_2722	129-200,420-491,579-650,618-710
EFER_0366	450-521,690-770,1359-1430,1428-1520,1599-1700
EFER_0905	60-131,618-689
EFER_1429	129-239,309-410
EFER_1954	279-389
EFER_3056	528-599,639-710,798-890
EFER_1209	30-110,198-269,399-470
EFER_0801	330-419,699-770,738-821
EFER_4035	48-131,198-269
EFER_1436	48-119,459-560,819-941,1110-1199,1248-1319,1299-1409,1470-1541,1770-1841
EFER_0457	588-659,630-719,759-830,888-989,1089-1160,1509-1580
EFER_3844	39-110,120-200
EFER_1974	120-191,219-290,330-419
EFER_3064	240-320,498-569
EFER_4099	30-110
EFER_0089	30-110,258-329,390-491,570-680,678-749
EFER_3070	378-479,750-821,810-911,960-1031,1020-1091,1470-1541
EFER_3352	108-179,348-440,519-590,579-659
EFER_1102	69-140
EFER_0359	150-239
EFER_2704	159-239,219-290,618-710,729-839,849-920
EFER_1719	0-71,60-131,180-251
EFER_0163	240-320
EFER_3470	18-89,78-149,378-449
EFER_3773	48-140,240-359
EFER_2521	30-119,219-290,408-479,519-590,600-671,870-950
EFER_1445	90-170,579-659,678-809,978-1070
EFER_2636	78-149,288-359
EFER_3575	0-71,168-251
EFER_0429	360-440,498-590,570-659,720-851,1020-1109
EFER_3754	159-260
EFER_1052	459-530,780-851,840-920
EFER_0015	0-71
EFER_3582	60-131,240-320,708-779,780-860,969-1040,1068-1169,1188-1259
EFER_3224	429-500,528-641,729-809,780-881,1008-1079,1050-1130,1158-1229,1239-1310,1308-1379,1350-1421
EFER_0423	498-569
EFER_1782	249-320,330-431,489-581
EFER_2964	348-419,528-611,609-689
EFER_1924	30-110,279-389,369-440
EFER_4086	48-119,438-509,570-650
EFER_4266	408-479,459-539
EFER_3247	768-851
EFER_3634	360-470,720-809,828-899,918-989,1050-1121,1239-1319
EFER_2997	9-80,258-329,339-410,558-629,678-749,720-800,969-1049,1368-1460,2148-2231
EFER_3097	270-350,408-500,738-821,948-1019
EFER_3469	78-230,390-530,540-620,720-791
EFER_1392	120-191,270-350,348-419,558-629
EFER_1416	69-149,270-380
EFER_1030	378-500,549-620,789-860,1470-1541,1878-1961,2040-2111,2178-2279
EFER_2983	219-290,558-629
EFER_0516	39-110
EFER_2353	120-191,288-359,330-401,408-500,558-689
EFER_1179	129-200
EFER_3908	78-149,120-200,210-320,810-890
EFER_0304	150-239,378-461
EFER_0152	9-80,219-290
EFER_3161	18-89,60-131,219-320,300-380,369-461,708-791
EFER_1789	69-140,168-260
EFER_2274	129-200,429-500,540-620,1158-1229,1209-1301,1650-1730
EFER_0379	30-101,108-209,408-500
EFER_1326	120-191,180-281,330-401
EFER_4026	90-161,270-359,369-449,909-989
EFER_0326	30-101,120-191
EFER_1111	720-839,1248-1319,1359-1451,1518-1589,1650-1730
EFER_2689	129-221,360-440
EFER_1991	18-119
EFER_0123	0-71,378-470,528-599,660-731
EFER_2367	0-80,159-239,249-341,519-590
EFER_0174	30-101,90-161,189-281,429-521
EFER_2429	90-161,378-461,510-590,558-680,738-860,909-1010,1560-1631
EFER_0469	129-200,618-689,780-851,840-920,888-971,948-1070
EFER_1676	270-359,399-470,639-710
EFER_3349	339-431,489-599,660-731,789-860
EFER_3650	129-200,288-371,399-479
EFER_2094	39-110,840-911
EFER_2039	48-119,150-230,210-290,1128-1211,1218-1310
EFER_3351	108-179,279-359,339-431,459-530,630-701
EFER_1421	120-209,480-551,588-671,729-800,879-950,1029-1100
EFER_2187	339-419,438-551,1248-1331,1518-1640,2310-2390
EFER_4181	858-980,1080-1151,1308-1391,1368-1451,1509-1610,1740-1841,1929-2009,2100-2171,2139-2219,2328-2411
EFER_3287	18-131
EFER_0629	0-80,150-221,270-341
EFER_1502	618-689
EFER_1886	18-110,168-239
EFER_2941	198-281
EFER_1577	228-320,378-470,498-581,810-881,930-1001,1368-1439,1419-1520
EFER_4233	0-71,150-251,330-419
EFER_2660	390-461,810-881
EFER_0887	18-89,90-161,258-329,378-449,678-749,900-1019,1119-1199,1518-1589,1578-1649,1920-2021,2409-2480,2580-2669
EFER_1578	150-260,450-521,609-710,1329-1409
EFER_3538	39-110,108-191,198-290,360-440,468-560,549-629
EFER_3696	168-260,258-329,330-410,639-719,960-1031,1230-1301
EFER_1866	69-140,450-551
EFER_2682	18-110
EFER_3990	318-410,390-461,528-641
EFER_3417	30-101,240-311
EFER_2409	180-251,369-470,729-830,939-1010,978-1091
EFER_0509	18-89,69-140,168-251,639-710
EFER_2161	198-269,948-1040,1128-1211
EFER_2310	159-230,309-419
EFER_0282	48-119,180-269
EFER_4275	69-161,210-299
EFER_0867	69-140,150-239
EFER_2215	570-641
EFER_1442	39-110,108-209,279-371,399-470,708-779,819-899,909-980,1068-1139
EFER_3280	9-101,150-230,399-509,528-599
EFER_0203	120-191,249-320
EFER_2072	300-380,480-551
EFER_2891	78-170
EFER_1126	39-110,258-329,378-449,468-539,669-740
EFER_3708	60-131,258-371,429-521,588-701,1098-1220,1278-1349
EFER_1942	9-131,390-461,558-629
EFER_3315	159-230
EFER_4216	159-251,339-410,378-461
EFER_2251	690-761,810-920
EFER_0681	30-101,240-320
EFER_3051	99-179,318-410,558-650,780-890
EFER_0486	9-80,78-149,249-359,798-890,1158-1241
EFER_1432	9-119,90-170,480-560,570-641,810-881
EFER_3039	69-161,150-230,228-311,360-431,1488-1559,1839-1910,2169-2249,2298-2369,2538-2609,2598-2681,2880-2969
EFER_4369	108-179,279-359,348-461
EFER_3153	69-170,510-590,558-650,969-1091
EFER_0405	39-161,168-239
EFER_3563	48-131,219-299,270-350,600-671,639-719,720-791,879-950
EFER_0383	318-389,498-590,849-929
EFER_2235	78-149,750-839,849-941
EFER_0886	30-101,78-200,288-359,828-911,960-1040
EFER_0369	48-131,189-269,288-359,360-440,528-650,819-899,870-941,1290-1370
EFER_2505	408-500,588-671,660-731,789-890
EFER_3768	168-239
EFER_3910	249-341,348-419,468-551
EFER_3617	30-110,210-281,420-500
EFER_4052	48-119,108-179,180-251,219-290,258-371,348-419,390-470,519-590
EFER_2555	0-71,69-140,279-359,420-530,768-851,840-920,969-1040,1170-1241,1398-1469,1488-1601,1569-1649,1770-1859,2250-2330,2640-2720,2709-2789,2760-2861,3069-3140
EFER_2675	90-170
EFER_1822	0-110,498-569,720-800
EFER_1213	420-491,489-560,540-611,699-770
EFER_3881	0-71,129-209,258-350,390-461,750-821
EFER_3510	378-470,549-620,759-881,978-1049
EFER_2902	90-179,318-389,558-629
EFER_4291	9-89,360-431,450-521,558-641,930-1019,1098-1169,1188-1259,1260-1340,1320-1391
EFER_2575	258-341
EFER_2963	198-299,300-380,540-611,1200-1310,1278-1370
EFER_3225	99-239,309-380,450-521
EFER_3465	330-401
EFER_0643	18-89,69-140,108-179,189-260
EFER_0899	48-119,858-929
EFER_4149	588-671,789-869,1038-1139
EFER_2475	570-641
EFER_1689	39-131,429-500,1518-1601
EFER_2793	150-221
EFER_1200	39-119,228-320,648-719
EFER_2489	609-689
EFER_0246	390-461
EFER_1334	9-80,78-161,129-200,438-509,540-620
EFER_4382	750-821
EFER_4209	69-161,648-719,780-929
EFER_0775	48-170,399-470,519-629,738-809,930-1010
EFER_3931	18-89,150-221
EFER_4375	48-149,279-350
EFER_0984	60-131
EFER_3008	258-341,600-680,690-761,759-839,810-911,888-989,1320-1391,1500-1571,1539-1610,1578-1679,1680-1769
EFER_3481	870-950,1500-1571,1800-1880,1938-2009,2169-2249,2310-2381,2670-2759,2730-2801,2859-2930,3219-3299,3339-3440,3468-3611,3609-3680,3678-3800,3810-3881,3879-3950,4449-4550,4608-4679,4749-4859,4830-4901,5088-5171,5208-5330,5460-5591,5649-5750,5799-5870,6009-6080,6198-6290,6258-6371,6630-6701,6678-6749,7119-7190,7338-7439,7428-7499,8028-8141,8280-8351,8469-8540,8640-8741,8778-8849,8940-9029
EFER_2045	639-731,699-800,858-929
EFER_4245	228-299,309-380,660-761,960-1031
EFER_4170	0-71,249-320,288-359,480-569,540-620,828-899,909-980,990-1130,1128-1199,1389-1460
EFER_1522	150-221,210-281
EFER_2776	279-359,360-431,408-500,489-569,579-650,708-779,879-950,978-1160
EFER_3081	459-560,1290-1460
EFER_3603	120-221,270-371
EFER_3106	150-230,648-770,918-989
EFER_3945	498-581
EFER_4041	108-200,270-341
EFER_2087	459-539
EFER_2809	258-329,648-761,738-809
EFER_3179	60-161,258-329,729-839,1128-1211
EFER_2768	150-221,489-581,720-821,909-1019,1290-1361,1389-1490,1539-1649
EFER_0394	60-140,378-449,738-809
EFER_1636	39-131,108-191,219-299,309-380,579-659
EFER_3852	78-161,339-410
EFER_4125	198-269,258-329,570-641,609-680,648-719,1068-1160,1209-1310,1440-1520
EFER_2855	498-581
EFER_0714	210-290,360-440,699-770,1080-1160,1248-1319
EFER_4285	120-209,210-281,309-380,540-611
EFER_2265	0-80,108-179
EFER_3592	78-149,300-380,360-440
EFER_4016	69-140,240-320,399-479,468-539,528-599
EFER_1281	189-260,240-311,318-410
EFER_1790	30-140,108-191,189-260,528-620,768-860,828-1019,990-1091,1059-1130,1209-1289,1359-1451,1500-1601,1989-2060
EFER_2951	330-401
EFER_3640	189-260
EFER_3552	228-350,318-389,360-449,690-830
EFER_3147	120-191,270-350,630-701,879-950,939-1019,1029-1100,1068-1151,1200-1271,1299-1370,1419-1490,1539-1631,1890-1961,2010-2099,2280-2351,2469-2549
EFER_2653	90-170,138-209,540-611
EFER_2798	0-71,150-221
EFER_2166	78-149,138-260,339-410
EFER_3342	159-230,390-491,978-1061
EFER_4397	210-281,339-419
EFER_4333	258-329,348-440
EFER_0853	39-119,120-209,219-290,438-509,690-770
EFER_2359	99-179,228-299
EFER_3168	78-149,210-281
EFER_4347	99-170
EFER_1762	108-221,459-530,498-599
EFER_4197	99-221,198-299,330-401,540-611,600-770
EFER_0969	120-200,198-269,270-341,549-620,1119-1190
EFER_1983	528-620,789-869,840-971,1008-1079,1158-1250,1248-1370
EFER_1625	18-89,159-251,408-479,450-539,600-719,720-791
EFER_2934	0-71,60-149,189-311
EFER_0743	129-200,348-419,780-851,900-971
EFER_2958	480-551
EFER_0431	18-89,288-509,648-719
EFER_0765	108-191,669-749,849-920
EFER_2603	0-71,48-119,90-161
EFER_3806	279-350,660-731,918-989,1038-1109
EFER_1916	279-371,540-650,618-710,840-920,978-1049
EFER_4399	120-191,270-350
EFER_1378	129-200,690-761,1029-1100,1500-1580
EFER_0018	30-101,210-281,288-371,399-500,498-569,609-680,849-950,1089-1169,1170-1280,2178-2279,2598-2669,2709-2801
EFER_3597	48-161,348-419,1158-1271
EFER_0702	219-299,270-341,348-419
EFER_2114	249-329,879-950,990-1070,1149-1250,1248-1319
EFER_2238	159-230,579-650
EFER_2432	69-140,189-311,300-389,960-1031,999-1079
EFER_0942	69-140,330-401,1068-1139,1269-1340,1320-1391,1590-1661,1629-1700,1698-1790,1890-1970
EFER_1513	780-851,858-950,1008-1079
EFER_2418	540-620,819-899,978-1049,1089-1169,1590-1661,1809-1889
EFER_1070	108-191,180-269,258-329,369-449
EFER_4120	279-350
EFER_4302	30-149
EFER_0998	9-89,60-131,99-191,510-590,858-929
EFER_0464	138-299,288-359,429-500
EFER_0961	309-380,588-659,690-761,918-989
EFER_0106	138-209,270-350,369-479,570-641,729-860,828-911,888-959,1200-1301,1359-1439,1518-1631
EFER_4077	30-110,150-221,348-419,849-920,900-971
EFER_0733	189-290,438-509,498-569,540-611,648-731,729-821,810-890
EFER_3020	210-290
EFER_2619	39-110,450-521,519-590,699-791,789-890,879-950
EFER_1701	189-269,279-371
EFER_2859	30-101,69-161,300-389,549-620,648-740,759-830,798-869,840-980
EFER_2037	69-149
EFER_1006	168-260,609-719
EFER_0847	0-80,120-200,279-350,510-620,750-860
EFER_2266	60-131,180-251,429-521,570-641,810-911,930-1010,1008-1091,1110-1190,1200-1271
EFER_0448	210-290,270-371,369-440,468-551
EFER_2398	480-581,570-650
EFER_3048	108-230,459-539,540-620,888-959,1158-1229
EFER_3572	768-839
EFER_3720	0-71,39-110,288-359,339-410,390-470,738-821,819-899,939-1019
EFER_3529	18-89,159-230
EFER_3875	129-269,549-620,618-689,909-980,1098-1169,1149-1220,1428-1511,1608-1691
EFER_3674	129-209,210-281,360-461,450-521,588-659
EFER_1747	30-140,420-491
EFER_2249	0-101,69-161
EFER_1071	39-209,339-419
EFER_1125	30-101,240-311,699-779,819-971
EFER_1805	510-581,828-899,1119-1211,1239-1331,1359-1430,1599-1679,1698-1829
EFER_3928	78-149
EFER_0974	0-71,858-929,1080-1151,1119-1211,1368-1469,1440-1559,1650-1721,1749-1829,2028-2099,2070-2141,2238-2321
EFER_1661	180-269,369-479,498-599,810-890
EFER_3170	408-500,468-539
EFER_2781	48-131,390-461,480-560,738-809,828-929,900-980,1218-1289,1650-1721,1740-1811,2040-2120,2388-2501,2739-2819
EFER_1094	69-161,129-209,378-449,429-500,699-779,780-869
EFER_1648	99-170,198-350
EFER_1690	60-131,228-299,270-341,318-401
EFER_3897	39-110,168-251,498-581,588-659,690-770
EFER_1403	60-161,549-620,768-839,849-920,1020-1109
EFER_3130	39-161,129-209,549-629,738-809,960-1031
EFER_4144	18-110,129-269,300-389,369-470
EFER_0828	9-80,288-359
EFER_2434	9-80,420-491,519-590
EFER_2124	69-221,210-281,318-389
EFER_3984	48-119,129-209,330-401,429-500,528-611,639-719,870-941,909-1061,1059-1130
EFER_2536	360-449,459-530,720-791,870-959
EFER_4184	138-209,519-611
EFER_2451	450-539,549-620,609-689
EFER_2294	228-311,480-560,609-680,750-821
EFER_0274	18-89,300-371,360-449
EFER_3309	639-740,858-941,960-1031
EFER_0269	90-170,318-401,408-479
EFER_1904	120-200,189-290,318-401,399-491,678-749,1020-1091,1239-1310,1608-1679,1650-1730,1830-1901,2019-2111,2238-2309
EFER_4189	150-221,189-269
EFER_3871	0-80,108-191,219-299
EFER_2903	39-110,399-470,540-620,798-869,930-1001
EFER_0295	60-131
EFER_3133	78-149,198-281,258-329,390-491
EFER_0401	39-110,198-290
EFER_1525	189-260,720-830,990-1070,1050-1121
EFER_0346	120-221,219-299,498-611,648-719,1098-1181,1398-1490,1788-1871,1929-2000
EFER_0317	30-110,78-149,159-230
EFER_3268	9-80,288-371
EFER_4489	48-119,90-179
EFER_1590	180-260,450-560,810-920,1200-1280
EFER_2654	138-209,579-650,699-770,870-950
EFER_1353	18-101,150-221
EFER_3751	1068-1139
EFER_0564	408-479
EFER_3799	399-479,498-569,570-641,930-1010
EFER_2008	48-119
EFER_2292	30-110,390-479
EFER_1767	588-671,720-791,849-929,990-1091,1110-1181
EFER_0262	120-191,720-791
EFER_3884	30-101,90-161,159-230,219-290,438-509,510-620
EFER_3994	0-89,369-440,429-500,540-629,888-959,1260-1340,1668-1739,1800-1871,2028-2120,2130-2219,2199-2270
EFER_0241	0-101,150-251,489-560
EFER_0732	99-200,198-299,360-431
EFER_2331	129-200,309-389,360-440,429-500,600-671,810-890
EFER_1199	18-110,369-440,408-521
EFER_4433	48-131,120-209,348-431,618-689,900-980
EFER_1711	0-80,159-230,228-320,390-470,630-701,789-881
EFER_1132	510-581,708-800
EFER_2299	189-269,309-380,399-470
EFER_3272	99-191,318-389,399-491
EFER_0839	150-239,699-770,759-869,870-950,1038-1109,1209-1280,1368-1439,1440-1520,1509-1601,1848-1919
EFER_2672	219-290,660-740
EFER_3338	90-191,159-251
EFER_3959	69-140,108-179
EFER_4129	240-350,360-440,519-590,780-860
EFER_3276	159-251,309-389
EFER_4044	30-101,378-449,900-1010
EFER_0587	39-119,279-449,438-509,558-629,600-680,738-860
EFER_0804	0-71,360-431,480-551,579-650,618-701,1119-1199,1248-1340
EFER_2882	0-80,330-401,489-560,690-779,798-869,1179-1289
EFER_0649	219-359,540-620,669-761,729-800,888-959,999-1091
EFER_4253	189-290
EFER_3732	39-110,648-719,690-761
EFER_4398	0-110,78-149,189-281,279-350,459-539,648-719
EFER_1088	99-179,219-290,768-851,990-1061,1200-1271,1290-1370,1419-1490,1458-1529
EFER_0368	48-119,120-191,309-380,348-419,558-629,678-761,759-869,1029-1100
EFER_1158	378-500,489-560
EFER_3503	219-290,330-419,510-641
EFER_3115	129-200,198-269
EFER_3230	39-149,180-251,348-419,750-821,969-1049,1068-1160,1188-1271,1269-1349,1539-1619,1710-1781
EFER_1197	18-110,369-449,480-569,720-821,879-950,1020-1091,1308-1379
EFER_0001	48-131,120-191,288-371,618-710,930-1001,1110-1181,1218-1340,1338-1409,1638-1709,1710-1799
EFER_1174	279-359,459-530,558-650,669-740
EFER_0238	189-269,369-440,588-689
EFER_3292	60-170,150-221
EFER_2397	9-89,99-170,408-479,879-950,918-989,1218-1289,1629-1700,1698-1781,2298-2369
EFER_3375	120-191,219-290,459-530,639-710,1500-1601,1569-1661,1629-1700,1749-1820,1929-2021,2028-2120
EFER_0986	30-101,108-179,390-470,609-689,1089-1169
EFER_0709	279-371,468-560,609-731,1089-1169,1350-1430
EFER_2832	69-140
EFER_0396	48-140,228-299,300-371
EFER_0640	0-71,459-530,639-731
EFER_0109	30-149,198-281,258-329,600-701,690-761,858-929,969-1049
EFER_2745	309-380,609-680
EFER_1009	0-80,198-281
EFER_2691	48-119,258-380
EFER_3673	309-380
EFER_4455	219-299,378-461,459-530,600-701
EFER_3038	129-209,429-509,678-770,840-911,1179-1250
EFER_3726	99-230,228-320,459-539,588-719,1539-1610,1809-1919
EFER_1964	78-149,789-869,849-929,978-1079,1179-1280,1698-1769,1788-1859,1989-2069,2058-2141,2220-2300,2409-2480,2610-2729,2760-2849,3018-3131,3258-3329
EFER_0248	0-80,300-371,348-419,489-560
EFER_4462	99-170,399-479
EFER_1843	60-131,129-230,258-359,390-461,510-581
EFER_2216	129-209,279-350,480-551
EFER_1140	0-80,438-521,600-689
EFER_3678	480-551
EFER_2803	210-290
EFER_1097	120-191,228-299,330-431,819-890,1128-1229,1248-1331,1458-1550,1650-1721
EFER_3017	39-131,588-719,999-1070,1338-1430,1440-1511
EFER_0926	78-149,330-419,468-569,678-770
EFER_1386	159-290,300-380,360-479,660-761
EFER_3215	189-299,390-461
EFER_4069	159-230,210-341,309-380,630-719,1110-1190,1218-1289,1398-1499,1479-1559
EFER_2069	69-140
EFER_0094	78-149,219-299,438-530,510-590,660-731,708-791,1218-1289
EFER_2839	168-260,660-731,900-1001,990-1079,1440-1511,1479-1550,1878-1949,1998-2069,2448-2561
EFER_0568	150-221,228-299,288-380,480-551,888-989,1299-1370
EFER_0510	150-260,249-320,300-380,369-449
EFER_0029	18-89,78-170,489-560,900-971,1470-1541
EFER_0954	48-119,258-359,378-461
EFER_1540	90-161,318-401,618-740,798-869
EFER_1925	330-431
EFER_1755	300-371,930-1001,1269-1340,1419-1490
EFER_2681	228-320,399-479,810-881,879-950,1008-1091
EFER_3206	330-401,459-551
EFER_2608	39-110,99-170,288-371,420-500,888-959
EFER_1930	60-131,99-179,498-599,699-770,768-860
EFER_3199	240-329,438-509,510-581
EFER_4373	198-269,279-350
EFER_2829	0-80,450-530,498-611,648-749,759-830
EFER_3668	348-419,720-800,849-941
EFER_1018	528-611,600-671,768-839,810-890,1410-1481
EFER_3719	378-461,438-521,528-611,588-689,690-761,810-920,888-971
EFER_1263	240-350
EFER_1049	510-590
EFER_1867	69-149,198-269,429-521,528-629
EFER_2305	60-149,120-209
EFER_0216	159-239,498-581
EFER_1740	150-221,378-461,828-899,1140-1241
EFER_3369	180-251,399-479,669-761,768-851,840-920,1059-1130,1200-1289,1518-1601
EFER_0131	0-80
EFER_0430	30-101,129-221,219-320,318-389,540-611,810-890,1200-1271
EFER_1619	228-311
EFER_0770	210-290,600-689,798-869
EFER_2712	39-110
EFER_3633	18-119,219-341
EFER_1043	189-290,258-341,390-470,489-560
EFER_0221	318-389,459-539,600-701,708-791
EFER_0042	279-371
EFER_0868	159-230,249-320,438-509,930-1001
EFER_1250	48-140,168-251
EFER_0786	69-149,438-560,570-650,738-839
EFER_1085	99-170,318-389,510-581,579-650,819-899,1029-1130,1320-1400,1650-1721,1869-1940
EFER_2593	90-170,450-530,1230-1301,1569-1670
EFER_0336	180-281,300-389,540-611
EFER_2786	330-401,390-470,630-710,738-839,879-950,1170-1241,1299-1370,1359-1520,1539-1610
EFER_3428	198-269,429-500,468-539,528-599
EFER_0724	348-419,690-761,978-1049,1140-1211,1179-1250
EFER_2771	90-170,198-290
EFER_3718	0-89,78-149,168-239,528-599,648-749,870-950
EFER_1955	18-170,198-269,369-440,408-479
EFER_0252	60-161,318-431,720-809,1008-1091,1188-1310
EFER_0008	30-140,330-410
EFER_4425	480-590,579-650
EFER_2381	120-209,189-260,249-320,459-560,1020-1109
EFER_3738	39-119,198-299,639-719
EFER_2194	168-239,459-530,540-611,1638-1709,1689-1781,1869-1949
EFER_1287	138-221,498-611,699-770,900-971,960-1031
EFER_2225	150-221,468-581,759-830
EFER_2024	18-89,258-329,300-470,468-539
EFER_0020	9-80,60-170,249-359,339-410,378-479
EFER_3431	180-251,438-539
EFER_2847	9-80,138-230
EFER_2466	9-80,159-230,288-359,390-470,828-899
EFER_1137	129-230,570-641
EFER_2723	30-110,189-281,279-359,438-521,588-680,909-989,978-1049
EFER_2400	468-560,840-929,978-1049
EFER_2518	30-110,129-209,330-440,498-569,690-761,789-899
EFER_1014	90-170,588-689,750-830,1050-1130
EFER_0859	348-419,408-521,528-620
EFER_2937	90-179,369-440,519-641,720-791,858-929,1128-1211,1218-1289,1338-1430
EFER_4194	210-281
EFER_4091	9-80,48-131,159-230,228-299,348-431,408-479
EFER_1980	408-479,579-719,798-869,939-1031,1179-1250,1269-1340,1368-1439,2460-2531,2550-2630,2610-2690,2778-2909,2958-3059,3198-3281,3390-3461,3468-3560,3789-3881,3969-4061
EFER_4244	120-209,189-260,399-470,558-641
EFER_2528	390-461,429-509,690-761,768-860,828-911,900-971
EFER_2040	39-131,138-209
EFER_2586	69-149,348-440,528-611,600-671,648-719,699-779,750-830,969-1040,1038-1121,1140-1211,1299-1370,1569-1640,1710-1799,1788-1871,1869-1940
EFER_2949	150-230,270-341,459-539,540-641
EFER_3774	249-320,648-740,858-929,960-1031,1098-1169
EFER_3191	60-131,279-431,468-539,660-749,738-809
EFER_0305	9-80,318-401,789-860
EFER_2178	60-131,138-209,189-260,450-521,579-650
EFER_1458	78-191
EFER_1291	108-191,339-410,489-581,579-650,648-719,768-851,1110-1181
EFER_3642	9-179,150-260,279-350
EFER_1405	99-179,228-320,318-389,429-500,510-590
EFER_4072	180-260,729-839,1050-1139,1110-1181,1350-1430,1539-1610,1740-1811,1908-2000,2070-2159,2529-2621,2718-2801,2880-2960,3309-3389,3429-3539,3510-3581
EFER_3727	48-149
EFER_3360	78-149,228-311
EFER_3681	9-80,108-179,519-599,630-731,789-860
EFER_3711	39-119,90-161,168-239,258-359,348-440,429-500,489-560,960-1049
EFER_0632	30-110,249-359,378-449,489-560
EFER_4329	858-980,999-1130
EFER_1267	69-140,339-410
EFER_3817	180-251,888-971
EFER_3830	0-80,369-449
EFER_2755	48-131,270-350,408-479,678-761,990-1061,1068-1151,1170-1259,1608-1709,1728-1799,2109-2201,2370-2450,2628-2699,2709-2849,3228-3299
EFER_1599	69-191,309-389,618-689,1098-1169
EFER_0861	90-170,399-500,468-620
EFER_2051	99-191,198-269,369-440
EFER_1259	30-101,69-149,120-191,438-539,819-911,879-959
EFER_1460	60-131,99-170
EFER_3235	180-251,540-611,660-731,1080-1160,1158-1271,1260-1340
EFER_0144	189-260,498-569,849-929,900-989,1098-1169,1170-1241
EFER_4202	48-131,318-449
EFER_2814	30-110
EFER_4494	99-170,138-221,288-371
EFER_3471	60-131,99-170,180-281
EFER_3840	78-161,300-389
EFER_0412	0-71,78-251,360-461,888-1001,1038-1121
EFER_2282	18-89
EFER_4221	9-80
EFER_0033	0-80
EFER_3914	210-311,438-509
EFER_3583	360-449,609-680,1059-1130
EFER_2811	30-101,69-149,120-191,168-260,549-641,828-899,879-959,1389-1481
EFER_0852	48-131,138-209,309-389
EFER_0473	90-179,159-230,210-290,369-479,528-599,630-719,888-971
EFER_2568	78-149,228-299,519-629,1440-1520,1650-1730
EFER_3210	78-161,288-410,858-929,969-1040,1179-1250,1230-1301
EFER_3029	240-311,408-479,1008-1100,1149-1259,1260-1361
EFER_1949	60-179,450-539,549-629,750-821,888-971
EFER_2173	570-650
EFER_1602	99-179,519-590
EFER_3243	48-119,129-200,510-611
EFER_1652	39-119,180-260,249-329,420-491,519-590,699-770,780-869,909-980
EFER_0535	108-179
EFER_3185	150-230,228-311,420-491,609-689
EFER_0196	18-101,138-239,408-530
EFER_0621	0-71,99-179
EFER_3518	720-809,939-1040,1038-1109,1269-1361,1638-1709,1719-1841,2250-2321,2430-2531,2529-2600
EFER_2014	108-200,390-470,438-509,480-551
EFER_1911	210-281,369-440,750-830
EFER_0652	0-80,48-131,1170-1250,1449-1559,1809-1880,2490-2579,2760-2840,2859-2930,3069-3140,3468-3581,3639-3710,3699-3800,3900-4031,4380-4469,4590-4679,4659-4739
EFER_4150	168-239,219-290,279-359,450-521,990-1100
EFER_2978	159-239,228-311,408-479,468-551
EFER_2541	0-71,78-170,279-350,450-551,579-659,870-941
EFER_1185	0-71,168-251,348-419,819-911,1020-1121,1440-1520
EFER_1566	30-119,168-281,498-581,978-1061,1128-1199,1419-1490,1479-1571
EFER_4006	300-371,348-431,888-959,1068-1139
EFER_2230	108-179
EFER_3545	48-119,309-389,399-491,480-551,549-629,600-671
EFER_0584	378-449,468-539,570-641
EFER_4423	168-251,498-611
EFER_2600	489-590,690-791
EFER_4260	0-101,408-479,540-611,600-671,720-800,1269-1340,1329-1400
EFER_3000	180-251,240-311,318-401,420-560
EFER_0987	39-119,270-341
EFER_2732	78-149
EFER_3152	150-230
EFER_0263	180-251,300-371,369-440,579-650,828-920,1068-1151,1218-1310
EFER_1477	318-401
EFER_3967	99-221
EFER_3553	30-110,690-779,1110-1190
EFER_4025	198-281,420-491,729-821
EFER_4345	138-239,300-389,420-500,489-560
EFER_3900	69-149,168-281
EFER_0628	270-341,819-890
EFER_4259	168-269,300-371
EFER_0325	150-269,378-461,438-509,498-569
EFER_2696	489-590,570-671,840-920,918-989,1398-1469,1629-1700,1800-1889,1908-1979
EFER_2306	78-149
EFER_2052	159-230,369-479
EFER_1688	0-80,189-311,330-401,690-770
EFER_0715	168-239
EFER_2105	528-599,828-899
EFER_4434	78-161,369-440,570-680
EFER_3050	459-551,528-620,609-680
EFER_0297	150-230
EFER_3416	168-281
EFER_0949	99-179,369-470,708-779,798-911,888-1001
EFER_0054	0-71,129-209,279-350,330-410,429-500
EFER_4274	168-281,318-389
EFER_1797	399-539,930-1001
EFER_1998	150-221,288-371,420-491
EFER_4297	48-119,138-209,219-290,279-350,318-401
EFER_1967	879-980,948-1019,1248-1391,1419-1490,1740-1829,1800-1871,2139-2249,2559-2639
EFER_3407	270-341,420-509,840-929,900-980,969-1040,1059-1139
EFER_3697	39-110,78-179
EFER_1304	30-101,420-500,1029-1100,1239-1331
EFER_3565	480-560,690-770,768-911,1008-1079,1278-1349
EFER_2926	30-101
EFER_4368	0-80
EFER_2093	78-170,279-359,558-629,870-941,1029-1109,1098-1181
EFER_1653	378-509,720-809,888-1010,1059-1130,1278-1361
EFER_1824	30-119,198-290,258-350
EFER_1489	150-221,420-491,519-590,888-959,939-1031,1509-1580,1548-1649,1659-1760,1770-1841,2040-2129,2319-2420,2538-2609,2670-2750
EFER_1943	9-89,108-191,330-401
EFER_2130	18-131,378-461,459-539,819-890,888-980,1338-1451
EFER_0275	0-80,99-179,240-320,330-419,450-569,639-710,1140-1229
EFER_1944	210-299,288-359,369-461
EFER_1431	9-89,249-341
EFER_2071	0-71,150-230
EFER_2450	39-110,429-500
EFER_0081	30-101,69-161,240-311,609-689,849-929,1119-1190,1350-1430
EFER_4210	0-71,159-230,210-281,348-431,450-521,579-650,669-749,960-1031,1119-1211,1290-1391
EFER_1112	99-170,360-491,519-590
EFER_2236	138-251
EFER_0432	0-71,90-170,159-239,399-500,678-749
EFER_3669	549-620,750-851,1110-1181,1158-1229,1329-1400,1449-1529,1620-1691,1848-1919,2289-2360
EFER_4217	270-350,480-581,588-689,699-770
EFER_0655	99-170,150-260,330-401,390-461,489-581,858-950,960-1061
EFER_3128	708-779,1008-1091,1218-1289
EFER_0130	48-170,468-539
EFER_2984	99-200,180-269,258-329,660-731
EFER_3869	30-170,540-611
EFER_2031	108-179
EFER_0708	0-89,549-620,909-1001,999-1070,1038-1109,1188-1271,1578-1661,2289-2360,3009-3080
EFER_0620	30-101,159-239,330-410
EFER_3570	99-209,288-359,678-770,900-971
EFER_3977	480-560,909-1001,990-1070,1089-1190,1158-1229
EFER_1430	99-170
EFER_1320	108-179,408-509,480-560,549-620,750-821,1200-1280
EFER_0436	48-119
EFER_3841	39-110,78-161,270-359,570-641,648-749,870-950,990-1091,1068-1139
EFER_0906	339-410,630-731
EFER_2115	150-251,498-581,588-671,1140-1211
EFER_1225	339-419
EFER_1443	180-251,219-320,420-521
EFER_1377	9-80
EFER_1397	0-71,330-401
EFER_1840	99-170,180-251,279-359,330-410,399-479
EFER_1103	108-179
EFER_3186	558-641
EFER_4188	168-260,228-311,528-611,618-689,669-791,990-1091,1080-1151,1299-1370
EFER_3141	108-179,210-290,360-431,408-479,570-641,630-701,780-890,888-971,1020-1100,1488-1559,1620-1691
EFER_1538	369-440,438-509
EFER_3316	270-350
EFER_1781	420-491
EFER_4049	30-131,150-239
EFER_2529	48-170
EFER_0290	240-320
EFER_2123	360-479,480-551,540-611
EFER_2657	9-101,150-251,588-689,948-1031,1038-1121,1260-1331,1299-1379,1398-1469,1650-1739
EFER_1420	228-320,810-899,1020-1091
EFER_3236	9-80
EFER_3248	138-251,549-620,888-959,1059-1169
EFER_2714	30-101,150-221,318-389
EFER_4383	48-131,279-350,399-491,459-539,588-659,849-920,1188-1259
EFER_1232	288-359
EFER_3180	30-101
EFER_3400	138-209,240-311,288-359
EFER_3468	249-320
EFER_1292	138-209,468-539,750-851
EFER_1066	60-131,129-200,498-611,888-959,1029-1100,1098-1169,1140-1229
EFER_1145	180-251,420-521,528-629
EFER_1335	279-350,1329-1400,1530-1601,1689-1781,1989-2069,2058-2171
EFER_2918	129-239
EFER_2982	0-80,288-371,450-521
EFER_2953	228-341,669-740,1239-1331
EFER_2703	120-209,198-269,438-509,618-689
EFER_3067	249-320,690-779
EFER_1973	30-119,180-269,258-341,399-500,960-1040,1089-1160,1128-1199,1398-1469,1470-1541,1578-1649
EFER_2552	819-911,879-950,1050-1130,1128-1199,1380-1481,1638-1709,1698-1769,1770-1850,1989-2099,2460-2549,2850-2939,3039-3140
EFER_1051	129-209,228-299,288-380,348-479,549-620
EFER_3223	30-101,990-1070,1179-1331,1818-1889,2079-2171,2169-2240,2508-2579,2880-2951,2988-3059,3030-3101,3138-3209,3210-3281,3330-3401
EFER_3386	198-281,399-491,579-671,930-1001,1458-1559,1599-1670,1779-1859,2028-2099,2118-2210,2178-2261
EFER_4346	159-239,258-329,450-581
EFER_4126	60-161,129-221,558-629,900-971,990-1079
EFER_0725	18-119,99-170,138-239,750-821
EFER_3641	30-110,99-200,228-299,558-641
EFER_3281	180-260,288-359
EFER_2799	210-281,759-830
EFER_1870	459-560,669-749,780-851
EFER_4332	378-449,978-1079
EFER_3324	198-281,678-791,819-890,1269-1349,1680-1760
EFER_0990	0-71,270-401,900-971,1038-1109,1278-1349,1539-1619,1599-1670
EFER_0827	129-221,609-701
EFER_0885	120-200,408-479
EFER_0461	108-179,339-419,528-650,690-761,738-809
EFER_0757	99-170
EFER_2652	99-170,408-479
EFER_2156	78-170,438-509,528-620,708-800,909-980,1080-1169,1188-1259
EFER_3424	150-239,240-320,600-710,798-869
EFER_3091	69-140,150-239,579-671,789-860,978-1061
EFER_4024	159-230,390-479,489-560,570-650,789-860
EFER_1510	390-470,570-659,678-761,999-1091,1410-1490,1809-1880
EFER_2950	60-131,339-419,609-701,780-860
EFER_0489	39-119,408-491,480-560,528-599,858-929,999-1091,1149-1259,1299-1379,1530-1619,1668-1739,1908-1979,2289-2360,2559-2630
EFER_4007	270-371,339-419
EFER_2678	60-131,408-491
EFER_0874	198-311
EFER_4286	30-140,348-419
EFER_1084	330-410,480-581
EFER_2760	168-239
EFER_4305	129-221,378-470
EFER_4467	18-101,309-401,438-509
EFER_0858	198-281,429-500,468-560,588-659
EFER_3574	48-149
EFER_3807	48-119,168-239,210-329,408-491,810-890,879-971,978-1049,1218-1301,1398-1469,1539-1619,1668-1739,1908-2009,2019-2111
EFER_4396	330-419,519-599,648-719,1119-1190,1170-1250,1389-1499,1869-1940,1938-2009,1980-2081
EFER_4015	48-140,318-389
EFER_0762	180-260,309-410,630-701,738-809,858-980
EFER_2431	99-170,219-290,579-650,630-701
EFER_0802	360-479
EFER_0941	129-200,210-290,459-530,630-719,1449-1541,1728-1799
EFER_0795	390-461,468-551,858-950,978-1061
EFER_1224	240-341,369-440,720-800,768-851
EFER_3598	48-119,99-200,480-560,588-659
EFER_1313	30-110,129-200,249-320,318-389
EFER_2977	18-89,150-221
EFER_4355	450-530,549-629,780-881
EFER_3304	138-209,198-281
EFER_0194	69-170,270-341,369-479
EFER_3853	18-110,240-311,309-380,348-419,468-569
EFER_4416	0-71,348-440,510-641
EFER_4483	249-329,339-419
EFER_1282	150-230,468-551,780-851,840-911,948-1031,1038-1109,1089-1181
EFER_2967	60-170,549-641
EFER_0497	120-221,549-629,648-719,798-869
EFER_0999	18-89,189-260,330-410,468-551,849-920
EFER_0316	270-341,369-461,438-521,678-749,918-1010,1299-1370
EFER_4131	0-71,120-191,288-359
EFER_1806	0-89,78-149,588-659,630-731,699-791,939-1019
EFER_2167	30-119
EFER_2046	18-89,99-170,198-281,270-350,408-479
EFER_0053	138-209,198-269,240-311,318-389,378-449,429-500,630-701,828-920,1170-1241
EFER_2480	48-131
EFER_4292	108-179,279-359,510-599,759-851,1038-1109,1128-1199,1260-1349,1470-1550,1680-1751,1878-1970
EFER_3178	180-251
EFER_2869	99-200,369-440
EFER_3950	90-161,870-971,1008-1079,1110-1181,1200-1280,1299-1370
EFER_4267	258-329
EFER_0662	69-140
EFER_4067	369-440,579-650,699-779,990-1061,1269-1340,1428-1511
EFER_2905	90-221,420-569,729-809,900-971
EFER_0809	99-170,150-221,270-341
EFER_0384	39-119,159-230,399-479,540-659
EFER_0502	30-110,189-290,339-410
EFER_0750	60-170,378-449,429-509,720-809
EFER_0776	108-191,498-581,549-671,810-881,948-1040,1119-1190
EFER_1773	198-269
EFER_3616	168-260
EFER_2801	18-110,240-320,339-419
EFER_3464	360-431
EFER_3432	30-101,108-191
EFER_2186	888-980,978-1079,1209-1301,1320-1391,1479-1550,1668-1760,1878-1949,2268-2369,2580-2669
EFER_2754	240-329,618-701,789-929,1149-1220,1188-1259,1728-1799,2100-2180,2709-2789,2760-2831
EFER_1484	0-80,198-269,678-749,738-821
EFER_3803	348-440,1098-1190,1188-1259
EFER_2000	120-191,318-389
EFER_3007	39-110,120-191,198-290,579-650,639-770,789-860
EFER_3757	0-71,120-191,159-230,198-281,369-440,588-659,720-791
EFER_3602	9-119,528-611,648-719
EFER_0517	48-131,249-329
EFER_4376	48-119
EFER_3907	309-380,510-590,729-809,780-869,888-989,1539-1610,1659-1730
EFER_3288	210-290,318-401,369-461,450-521
EFER_2345	69-140,129-200,570-641
EFER_2259	9-110,228-311
EFER_2824	39-110,210-311,369-449
EFER_1079	759-830,1029-1130
EFER_0096	210-281,459-539,1110-1211,1299-1370
EFER_2481	9-80,69-140
EFER_0674	228-299,390-470,738-830,1008-1091,1380-1481
EFER_1119	0-80,108-200,168-260
EFER_1779	468-539
EFER_0393	99-191,240-311,330-431,408-500,549-659,669-749,720-791,978-1079,1080-1190
EFER_1388	18-89,60-140,360-461
EFER_0642	9-80,108-191,609-689,738-809,879-950,990-1079
EFER_2384	9-80,558-650,639-740,759-839
EFER_3160	69-161,408-500,480-551,750-821,1050-1121
EFER_1327	30-101,690-779
EFER_3480	150-230,399-470,558-641
EFER_3935	300-380,570-641
EFER_2504	78-191,159-239,258-341,339-419,450-521,639-731
EFER_2476	0-89,60-161,189-260,348-419,729-809,780-860
EFER_2632	9-119
EFER_2220	69-140,279-380,450-521,510-590,960-1031,1248-1319,1440-1520,1650-1721
EFER_0073	69-149,519-629
EFER_3767	168-281,270-410,378-449,429-551,528-611,909-1049,1149-1229,1428-1499,1509-1580,1908-2000,2238-2330,2328-2411,2628-2699,2829-2900,2919-3011,3009-3119,3270-3341,3390-3470,3798-3869,3849-3971
EFER_3600	108-179,360-431
EFER_3932	39-110,150-230,219-290,348-431
EFER_1731	48-119,378-461,780-860,900-971
EFER_2439	378-491
EFER_0925	60-140,318-431,639-719,900-1031,1029-1100,1230-1301
EFER_3271	18-101,468-551,669-791,780-860
EFER_3452	30-101,300-380,660-731,720-800
EFER_3991	9-80,438-521,558-629
EFER_4243	90-161
EFER_3429	189-260,348-419,480-560,1080-1169
EFER_1774	48-119,249-329,360-440,438-509,579-650
EFER_2519	210-281
EFER_1712	30-101,678-749,840-911,960-1049,1428-1499
EFER_4458	198-269,258-371,879-980,1119-1271,1278-1379,1368-1451,2418-2510,2679-2750,2940-3041
EFER_2284	0-80,240-311,288-359,969-1040
EFER_2337	0-71,459-539,630-710,780-851
EFER_4071	240-320,489-560
EFER_2787	270-341
EFER_1035	78-149,369-500,468-551,828-929,1008-1091
EFER_3415	99-170,258-341,570-641
EFER_4172	108-191,258-371,549-671
EFER_0145	129-200,549-620,690-770,909-980,948-1019,1308-1391,1620-1709,1719-1799,2010-2081,2148-2240
EFER_0694	309-380,528-599
EFER_0220	228-350
EFER_2217	18-89,330-401,930-1010,1050-1139
EFER_2946	18-101,159-230,198-269,300-371
EFER_1191	219-290,408-479,549-671
EFER_0335	108-209,798-899
EFER_1087	0-110,420-530,1050-1121
EFER_1196	138-209
EFER_2671	159-230
EFER_0108	330-461,498-581,558-650,1068-1151,1128-1211
EFER_0247	18-101,210-290,270-380,378-479,630-701,720-800,918-1010,1329-1400,2349-2420
EFER_3731	78-161,399-500,489-569,618-689,858-929,1068-1139,1758-1841
EFER_0682	48-119,309-410,999-1091,1140-1220
EFER_1272	240-311,1020-1091,1470-1550,1569-1640
EFER_1005	9-89,150-221,219-299,408-500,570-650
EFER_3958	198-269,288-359,360-431,510-581,630-701
EFER_0237	138-209
EFER_1173	0-71,60-140,219-290,369-440
EFER_3913	90-170,258-329,438-521,609-680
EFER_2326	9-80,339-431
EFER_3509	138-209,198-269,300-389,390-479,708-800
EFER_0095	120-191,189-269,300-371,618-710
EFER_0962	90-161,129-209,228-299,279-359,528-599
EFER_4377	9-80,138-251,219-299,330-410
EFER_0912	198-281,618-689,720-791,990-1061,1050-1139,1419-1490
EFER_1498	18-110,78-170
EFER_2611	0-80,330-401,369-440,450-521,819-899,939-1010
EFER_2447	228-299,378-449,510-581,579-659,738-839,1119-1199,1458-1529,1689-1781
EFER_0851	48-200,219-290,258-341,639-719,690-809
EFER_0550	228-341,510-590
EFER_2881	129-209,309-380,369-440,498-569,558-671,870-950
EFER_0186	18-101,69-191
EFER_3198	18-110,180-251,279-371
EFER_3275	108-200
EFER_1831	309-380,429-500,540-611
EFER_3703	9-101,258-350,618-689,678-749
EFER_2744	360-461
EFER_0971	120-191,459-539,810-929,1398-1481
EFER_1098	48-119,219-290,339-419
EFER_1347	399-521,600-671,789-860,849-950,969-1040,1209-1280,1308-1379,1719-1790,1779-1850
EFER_4043	138-209,300-389,549-620,750-830
EFER_2340	18-101,219-299
EFER_0249	69-140,279-371,378-461,609-689
EFER_0875	198-281,339-410
EFER_3018	189-260
EFER_0534	99-191,369-440,519-611
EFER_2579	9-119,279-350,540-611,918-989,969-1049,1038-1109,1158-1241
EFER_2492	69-161,189-260
EFER_0569	399-470
EFER_2631	240-329,309-380,600-710
EFER_3679	288-389,360-440,549-629,630-701,858-929,1170-1259,1710-1781
EFER_4454	48-131,99-200
EFER_2030	18-89
EFER_3517	369-440,468-539,600-671,840-920,900-989,1038-1109,1239-1310,1308-1379,1530-1610,1740-1829,1878-1949,1950-2051,2229-2300
EFER_3497	198-269
EFER_0523	540-620
EFER_3030	189-260,510-599,768-851,828-911,1008-1121
EFER_3870	399-491,468-599,1110-1181
EFER_2157	48-131,660-749,1170-1241,1359-1451,1770-1859
EFER_3580	78-149,438-509,768-839
EFER_0334	189-281,318-410,1218-1289,1278-1370,1440-1511,1659-1751,1878-1949,2208-2279,2280-2351,2340-2411
EFER_0783	219-299,279-359,360-440,468-551,519-701,729-809,819-890
EFER_1124	159-230,318-389,399-521,519-590,618-689,1080-1151,1188-1259
EFER_1647	150-239,219-290,750-821,1128-1241
EFER_2170	180-260
EFER_1823	288-371
EFER_3854	18-110
EFER_3895	0-71,468-539,519-590,579-650
EFER_3675	108-221,318-389,690-791,759-830,888-959,939-1010
EFER_2433	48-119,129-251,348-419,399-470,558-629,600-671,1119-1199
EFER_4463	9-101,129-269,240-311,549-620,708-791,879-989,1020-1091,1080-1160,1218-1289,1278-1361,1650-1721,1770-1841,1818-1889,2268-2339,2838-2909
EFER_1768	438-509,609-680
EFER_3609	198-290,450-521,540-629,909-980,948-1019
EFER_2202	90-170,180-260,699-779,1188-1271,1320-1439,1659-1751,1950-2090,2349-2450,2478-2579,2598-2669,2919-2999,3279-3380,3420-3491
EFER_4331	300-389,519-590,660-740,720-791
EFER_1063	39-119,90-170,219-329,429-521,729-800
EFER_3983	90-179
EFER_2293	60-149,219-299
EFER_3793	0-80,309-410,678-761,1098-1199
EFER_2181	0-110,138-230,228-329,300-371,339-410,450-539,720-791
EFER_3425	519-590,660-740,1098-1229
EFER_0594	159-239
EFER_1208	18-89,99-170,279-389,540-611
EFER_1929	18-119,138-221
EFER_0195	0-89,369-440,498-569,678-779
EFER_1871	150-221,348-419,399-479
EFER_3896	138-209,288-359,360-440,408-479,510-581,570-641,639-719,858-929
EFER_0731	129-209,399-491
EFER_2580	30-101,210-311,300-371
EFER_2497	18-89,270-350
EFER_1662	0-71,69-179,390-461,489-560,648-740
EFER_4424	0-80
EFER_2279	120-209
EFER_1182	90-170
EFER_2332	219-290,540-611,720-800,810-890,1059-1160,1158-1241,1248-1319,1299-1391,1470-1571,1710-1790,1869-1940
EFER_3874	18-89,60-131,99-179,210-290,279-350,468-539,648-719,750-821
EFER_2007	99-191,258-350,339-410,540-611
EFER_4328	48-191,429-509
EFER_1660	540-611,720-791,1050-1139,1149-1220,1260-1331,1329-1409,1380-1451,1458-1541
EFER_3131	198-269,399-500,648-719
EFER_3643	120-209,258-329,300-371
EFER_3521	540-629,678-770,960-1031,1098-1181,1260-1340,1338-1430
EFER_2856	9-110,90-179,468-551
EFER_4193	138-209,459-530
EFER_3885	39-110,318-389,549-620
EFER_2038	489-560,540-620,669-770
EFER_3725	48-149,360-449,459-530,648-719,720-800,828-929,900-980,1308-1421,1398-1469
EFER_2241	318-389,588-680,729-809,828-899,1290-1361
EFER_0780	78-149,138-209,300-371,639-740
EFER_1095	18-89,210-281,318-410
EFER_2538	108-209,180-260,279-359,348-461,1050-1121,1158-1229
EFER_3146	258-329,318-389
EFER_2366	9-80,48-119
EFER_3085	69-140,168-260,270-341,489-569,648-731,810-911,960-1049,1089-1181,1170-1289,1719-1790,1770-1850,2448-2519,2490-2561,3150-3251,3258-3329,3888-4001,4029-4100,4338-4430,4830-4901,5139-5210,5250-5339,5310-5381,5538-5630,5640-5729,6048-6170,6138-6209,6228-6311
EFER_1038	129-200,210-281,360-449
EFER_1013	78-161,309-380,459-530,720-791
EFER_3269	60-131,159-230,498-581,660-749,780-881,888-989
EFER_3361	69-140,120-191,438-509
EFER_2911	750-839,1059-1199,1368-1439,1419-1541,1749-1859,1869-1949,1950-2030,2088-2189,2160-2240,2358-2441,2439-2519,2610-2681,2718-2789,2940-3011,3120-3191,3249-3341,3489-3560,3528-3620,3699-3770,3798-3920,4080-4151,4209-4280,4260-4331,4428-4559
EFER_1798	108-191,168-239,459-539,510-581,558-629
EFER_3771	0-71,249-320,339-410
EFER_0833	30-140,150-239,210-290,549-641,819-920
EFER_2936	0-80,258-341,309-389,390-461
EFER_1321	30-110,78-170,339-431,498-629
EFER_2291	90-179,159-230,219-299,309-380,450-551
EFER_4092	48-119,150-230,279-350,549-620,618-689
EFER_3190	210-281,300-371,339-410,480-560,528-611,600-671,960-1040,1008-1079,1269-1340
EFER_0306	0-71,159-239,399-479,459-551
EFER_0617	138-230,378-449
EFER_2303	168-239,450-551,768-839,1008-1079,1068-1151,1500-1619,1818-1889,1899-1970
EFER_1907	198-290
EFER_1288	0-101,99-191,369-461,540-611,699-770
EFER_3868	240-311,309-401,519-590,600-689,699-779,819-890,930-1001,1038-1130
EFER_1041	18-89,228-320,588-701,750-830,1179-1271,1248-1331
EFER_2374	138-221,318-431
EFER_2804	570-650,750-839,909-980,1248-1361,1329-1400,1620-1709,1719-1790
EFER_0175	60-131,108-179,309-431,498-599,579-650
EFER_3021	159-269,690-761,729-800,858-929,999-1091,1158-1250
EFER_2323	108-179,318-389,480-569,618-710
EFER_1677	108-179,399-470,480-551
EFER_0518	450-521,489-560,570-671,669-740,948-1019,1170-1241,1239-1331,1419-1490,1488-1589,1668-1760,1818-1889,2049-2120,2250-2339,2409-2480,2598-2711,2769-2840,3120-3191,3780-3860
EFER_1406	249-329,300-371,360-449,720-791,789-869,960-1031
EFER_0575	129-209,270-371
EFER_1236	228-320
EFER_2419	468-590,999-1079
EFER_2821	180-251,288-389,468-539,630-761,1020-1121,1089-1160,1209-1280,1308-1379,1359-1481,1590-1670,1698-1769,1758-1829,1980-2051,2049-2141
EFER_4279	129-209
EFER_1611	138-221,288-359,1308-1379,1368-1469,1500-1589,1569-1661,2079-2150
EFER_2390	198-281
EFER_2420	300-380,678-761,969-1040,1149-1220,1368-1499
EFER_3177	39-110,180-269
EFER_3094	0-71,48-131,120-221,270-350,708-779
EFER_1404	159-239,288-359
EFER_2410	108-200
EFER_1306	120-209,249-329
EFER_2609	30-119,138-209,228-329,318-389
EFER_1591	219-290,279-380,378-470,660-731,708-791,930-1001,1089-1181,1509-1580
EFER_2516	18-89,390-461,519-620,699-779,798-890
EFER_3689	129-200,189-260,669-749,858-929,990-1061,1149-1220,1440-1511,1509-1580,1728-1811,1938-2030
EFER_1864	189-299,288-359,888-959,999-1091,1059-1139,1170-1271
EFER_0440	150-221,228-299,378-461,489-560,639-710,849-959,930-1001,1128-1199,1269-1340,1530-1610,1710-1781,1890-1970,1980-2051,2028-2111,2148-2219
EFER_0919	309-380,378-479
EFER_1603	0-71,450-521
EFER_3244	168-239,270-359,330-419,408-479,498-620,630-719
EFER_1608	9-89,708-821
EFER_2812	408-491,549-620
EFER_4111	0-80,60-140,348-419,390-470,600-671
EFER_3079	480-569,1158-1241,1230-1310,1569-1640,1818-1919,1959-2030,2229-2321,2289-2399,2499-2621,2658-2729,2790-2861,2889-2969,3090-3161,3138-3209,3318-3401
EFER_3831	738-821,960-1040,1269-1340,1359-1439,1449-1571,1830-1901,2100-2171,2178-2261
EFER_1184	279-350,339-461,510-599,819-899,900-980,999-1079
EFER_3167	138-209
EFER_0585	99-170
EFER_2013	39-110,108-179,150-299,288-359,330-401,378-449,489-560,759-830,888-959,1029-1121,1359-1451,1539-1619,1599-1679
EFER_0411	30-140,309-389,429-509,498-599,630-719,1269-1361
EFER_2179	39-140,120-191
EFER_1231	0-71
EFER_1328	78-149
EFER_1910	288-371,489-569
EFER_1000	0-80,69-161,429-560,648-731
EFER_3126	339-419,450-530,570-641,780-860
EFER_1385	498-611,699-779,840-920
EFER_1702	168-251
EFER_2540	9-80,258-350,429-500,540-611
EFER_1138	0-80,78-170,318-401,1170-1250,1248-1319,1500-1589,1569-1640,2250-2339
EFER_3337	150-221,798-869,918-1001,1590-1679,1920-1991,1959-2051,2130-2231,2259-2330,2310-2381,2349-2459
EFER_1264	219-290,360-431,399-470,720-800,1188-1280
EFER_0841	159-230,339-419,510-599,639-719,990-1121
EFER_2531	198-299,420-500
EFER_2048	150-221
EFER_2131	150-221,960-1070,1179-1259
EFER_4208	189-281,339-410,399-491,480-551,759-851,909-980,1368-1451,1578-1649
EFER_3332	30-101
EFER_2684	90-161,300-389,450-539,660-740,780-890,900-980,1068-1151,1698-1811
EFER_2226	30-101,189-269,240-320,288-359
EFER_3205	330-401,369-449,510-590,918-1001,1038-1130
EFER_2769	210-281,360-431
EFER_3968	48-119,228-299,660-731,879-971,1320-1400
EFER_1891	180-251,249-329
EFER_2635	30-161,300-371
EFER_4344	30-101,639-710,678-749,798-899,939-1061
EFER_0030	90-161
EFER_0028	0-71,39-119,159-281,390-461,1140-1220
EFER_1435	189-269,318-431,738-830,1059-1160
EFER_3395	39-119,228-320
EFER_0395	150-239,309-389,510-581,780-851,840-950,1020-1091,1119-1199,1599-1670,1758-1841,1908-1979
EFER_0768	369-461,540-611,1008-1100
EFER_3835	228-320,390-470,438-521
EFER_2780	18-101,360-431,540-629,960-1031,1689-1760
EFER_0719	198-281,258-329,300-380,540-611
EFER_1541	78-149,339-410,828-920
EFER_3390	159-230,699-779,990-1061,1080-1151,1218-1301,1449-1520
EFER_1017	120-191,369-461,858-929
EFER_0043	69-140,339-419
EFER_0023	78-149,129-209,408-491,810-899
EFER_1279	9-119,150-230,219-311,369-440,519-590,600-680,708-800,870-950
EFER_0327	909-980
EFER_2463	378-470
EFER_0898	339-410,438-551,819-890,960-1049,1038-1121,1119-1190,1440-1520,1488-1559
EFER_2834	189-281,279-350
EFER_1919	540-620,588-671,780-881,879-980,990-1061
EFER_0511	99-179
EFER_0217	510-599,699-779
EFER_2770	120-200,249-350,510-581,549-629,678-761,789-869,960-1031,1188-1280,1440-1529,1650-1721,1719-1799,1929-2021,2049-2129
EFER_4356	189-281,279-371,339-410,870-971,939-1049
EFER_3925	180-260,348-449
EFER_3717	150-221,300-371,450-521,519-590,600-671,699-770,819-890,990-1109,1119-1190
EFER_0565	189-281
EFER_3730	120-191,168-251,480-560,1038-1121,1299-1421,1440-1529
EFER_0345	159-230,270-341
EFER_2622	438-521,540-611,690-770,750-830,849-929,948-1019,1128-1211,1599-1679
EFER_0955	9-110,99-191,498-569,570-680
EFER_0009	18-101,318-410,438-509
EFER_3752	159-230
EFER_3737	108-200
EFER_4310	18-89,558-680
EFER_2919	378-449,438-509
EFER_0402	138-209,180-329,318-389
EFER_0253	69-140,369-440,639-761,909-989,960-1040,1068-1199
EFER_2104	18-89,150-221,468-569,828-899
EFER_0153	90-161,138-230,288-389,438-509,579-650
EFER_1756	150-230
EFER_4298	69-140,108-200,669-740,1269-1349,1320-1391
EFER_1299	360-440,408-479,450-560,540-629,729-800,1080-1190,1158-1229,1260-1340,1518-1601,1878-1961,1989-2069
EFER_1212	330-401,678-761
EFER_2548	288-389
EFER_3716	0-71,60-131,180-260,690-761
EFER_2222	240-320,390-461,489-569
EFER_1589	438-530
EFER_1372	198-299,270-350,609-680,840-911
EFER_3680	120-200,330-401
EFER_0115	9-80,48-149,210-311,540-611
EFER_2334	138-239,228-311,318-410,399-470,579-650
EFER_1846	9-101,438-539,648-749,948-1019,1068-1139,1419-1499
EFER_1142	210-281,270-341,420-500,570-671,690-761
EFER_2971	18-89,219-290,258-329,300-371,369-491,1050-1139,1329-1400,1398-1511
EFER_1945	108-179,279-359
EFER_0428	60-131,129-230,279-350
EFER_1147	150-251,258-329,690-761
EFER_0963	60-131,138-239,438-530,759-830,810-929,1338-1409
EFER_1968	30-131,180-260,660-731
EFER_1861	450-539,510-581,720-809,819-911
EFER_2866	48-119,180-251,510-590,759-839
EFER_0204	129-200,168-239,339-410,558-650,618-710
EFER_0763	249-320,309-389,438-530,510-581,768-851,1278-1349,1449-1529
EFER_0777	90-209,180-269,900-980
EFER_3706	570-650,648-719,1149-1220
EFER_4339	18-89,108-179,159-230,378-479,468-539,540-620,759-830,798-890,879-971,1089-1160,1500-1601,1629-1709,1728-1841,1809-1880,1920-1991,1980-2111,2208-2279,2679-2750,2739-2819
EFER_4389	378-461,498-611,639-710
EFER_4123	138-221,498-581,669-740,849-920,960-1049,1218-1289,1380-1460
EFER_3615	60-140,558-629,669-740,840-911
EFER_0193	300-389,549-641
EFER_1551	30-101,240-320
EFER_2877	159-239
EFER_3980	39-110,249-320,1038-1109,1239-1310,1338-1421,1578-1661
EFER_0616	210-281,438-509,549-629,600-671,948-1031,1230-1310,1380-1481
EFER_2595	60-140,618-710
EFER_2687	120-191,159-239,399-470,570-659,990-1061,1059-1130,1338-1409,1449-1529
EFER_4289	108-179,270-341,648-740
EFER_0450	78-161,129-269,240-320,699-791
EFER_0932	0-71,249-329,1089-1160,1140-1211,1599-1679,1968-2051,2190-2339,2418-2510,2658-2750,3069-3161,3168-3290,3258-3341,3360-3431,3399-3470
EFER_3483	528-599,648-719,879-950,1308-1379,1749-1820,1920-2021
EFER_3729	210-311,300-371,399-491
EFER_1023	39-149,249-341,459-530,609-731,1110-1199,1209-1280,1488-1571
EFER_3104	39-119,249-320,288-359,438-539,639-710,690-761,759-830,990-1070,1140-1211
EFER_2067	60-161,900-971,990-1070,1218-1289
EFER_0554	9-161,180-281,270-341,570-641,999-1091,1158-1241,1548-1631,2040-2141,2178-2261,2298-2381
EFER_1241	180-290,279-350,360-440,429-500,519-590,969-1040,1038-1121,1149-1220
EFER_1312	69-140,108-191,159-260,348-440,528-611,789-860,858-929
EFER_0392	339-440,588-671,810-881,909-1031
EFER_0956	69-179,348-419
EFER_3809	30-101,498-569,579-659,759-839
EFER_2482	30-200,699-791,999-1070,1290-1370
EFER_0223	30-110,288-389,480-551,540-620,588-659,678-770,879-959
EFER_4353	210-290,279-380
EFER_4461	9-89,60-131,99-179,288-359,339-431,528-599
EFER_2753	18-89,159-230,648-719,960-1031,1179-1271,1320-1400,1410-1511,1749-1829,1800-1901,2049-2141,2178-2279,2310-2390,2529-2600,2610-2690,2688-2780,3150-3269,3249-3320,3318-3401
EFER_1483	159-251,258-329,339-431
EFER_1211	108-221,189-260,240-311,309-389,438-509,510-590
EFER_4261	0-101,240-311,309-380,369-449,519-599,738-809,810-881,1410-1490
EFER_1332	69-149,489-560,630-710,738-809
EFER_2774	9-89,60-131,108-179,549-659,750-821
EFER_2300	348-431,570-641,720-791,909-980,978-1091,1059-1139,1500-1589,1650-1721,1959-2030,2079-2171
EFER_3099	228-320,630-701,729-809,969-1049,1098-1169,1500-1601,1599-1679,1890-1979,2268-2339,2388-2459,2439-2570,2658-2741,2778-2849,3030-3110,3528-3641
EFER_2254	48-131,399-470,489-569,768-851,1008-1091,1080-1160
EFER_1734	18-89,69-170,468-539
EFER_3829	228-299,270-341,639-710,819-929,930-1001,1038-1139,1140-1211,1278-1361
EFER_0676	0-89,78-170,240-311,330-440
EFER_3325	0-80,78-170,210-299,309-380,819-890
EFER_0742	90-161,129-200,420-521,519-620,789-869,1098-1169
EFER_4491	0-101,450-521,699-809,870-941,1140-1211,1188-1259,1359-1430,1620-1691
EFER_1985	279-431,399-470,600-680,1290-1370
EFER_1245	9-89,270-350,399-500
EFER_3599	360-461,1089-1181
EFER_1692	69-149,528-599,798-890
EFER_4014	360-440
EFER_2339	39-119,129-239,618-689,828-899,909-989
EFER_2143	18-119,489-560
EFER_1784	48-140
EFER_3086	489-560,618-689,789-869,948-1061,1950-2051,2199-2270,2529-2600,2700-2771,2910-2981,3009-3110,3249-3320
EFER_4033	0-110,258-341,429-500,570-650,888-980,1239-1310,1359-1430,1458-1529
EFER_4199	48-119,198-290,258-341,309-380
EFER_0462	69-161,210-281,468-539,570-641,789-860,1008-1109
EFER_3590	120-191,360-431,1440-1511,1689-1760,1830-1901
EFER_0749	9-101,99-191,198-281,339-449,510-611,618-701
EFER_3233	249-329,339-419
EFER_3219	69-149,249-341,339-431,708-779,840-920
EFER_4023	60-140,600-671
EFER_3647	69-140,108-191,450-521,579-680
EFER_0490	138-239,279-350
EFER_2795	168-281,348-509,600-671,768-839,819-890,888-971,948-1049
EFER_3859	210-281
EFER_0855	129-200,168-239,429-500
EFER_3307	138-209,279-359,369-440
EFER_1563	0-71,519-590
EFER_1089	48-119,219-290,258-341,348-419
EFER_1634	318-389,360-440,420-500,600-671,708-779,1059-1130
EFER_3543	219-290,360-440,408-479,450-551,810-899,939-1040,1149-1220,1449-1529,1608-1700
EFER_0791	138-221
EFER_4283	300-371,438-521,549-620,738-830,870-971,1050-1121,1290-1379
EFER_3111	99-170,309-380,408-491
EFER_3605	228-311
EFER_1471	438-509
EFER_0716	369-500,510-590,609-689,1098-1190,1209-1301,1368-1469,1620-1700,1830-1901,2028-2120
EFER_0862	249-320,570-650
EFER_0471	210-299
EFER_0181	18-110,408-491
EFER_4176	0-80,279-359,1329-1421,1449-1520
EFER_0104	219-320,348-419,600-671,639-791
EFER_3842	180-251,759-839
EFER_2320	360-440,420-500,870-941
EFER_0276	549-650,690-770,840-911,1248-1331
EFER_3001	219-290,879-950
EFER_3632	849-920,900-980,1050-1130,1188-1280
EFER_2601	69-149,120-200,300-380
EFER_0298	18-89,279-350,648-749,789-869,879-959,990-1061,1119-1190,1230-1331,1398-1469,1458-1550,1689-1760
EFER_2348	129-209,180-251,558-629
EFER_2267	390-470,459-560,768-860,1038-1109,1350-1469,1500-1631,1719-1820
EFER_2894	0-110,168-281,498-569,720-791,798-899
EFER_3380	108-191,588-671
EFER_2133	108-179,570-641,648-719,879-950,939-1010,1008-1079,1128-1211
EFER_0080	30-149,159-269,468-569,570-650
EFER_1223	228-311,318-389
EFER_1592	0-80,309-380,348-431,600-671,699-770
EFER_0458	438-551,549-629,840-911,1149-1220
EFER_1654	0-71,240-329
EFER_1526	198-329,558-629,600-671
EFER_3421	30-110,78-221,258-329,489-560,630-710
EFER_3519	0-80,438-530
EFER_4268	120-209,498-629,630-701,858-950,1158-1241
EFER_2987	669-749,780-851,1128-1220,1500-1580
EFER_4100	18-89,348-419,399-500,729-809,870-950
EFER_0159	228-311,438-509,519-599
EFER_4228	138-209,279-359,819-890,879-971
EFER_3188	30-119,240-311,369-461,618-701
EFER_1543	78-161
EFER_2680	0-89,198-269
EFER_0849	120-191,180-260,450-521,519-590
EFER_1976	270-341,438-521
EFER_4097	279-350,828-911,888-1001
EFER_3698	228-299,558-629,609-689,750-830,918-989,1050-1121,1098-1181,1359-1499,1608-1691,1689-1769,1758-1859,1980-2069,2229-2309,2289-2360,2379-2459
EFER_1673	90-179,249-320
EFER_0003	258-359,330-410,510-599,570-650
EFER_1039	30-119,108-221,198-281,279-350,438-509,609-689,930-1001,1590-1670,1839-1940,2100-2171,2460-2549,3120-3221,3498-3569,3699-3800
EFER_3403	0-71,168-269,360-449,480-560
EFER_0663	39-110,189-281,930-1010,1278-1391,1479-1550,1548-1619,1590-1670,1638-1721,1719-1820,1890-1991
EFER_1100	0-80
EFER_0307	279-350,429-539
EFER_2995	39-110,180-260
EFER_3171	180-260,228-299,519-590,618-710
EFER_3975	180-269
EFER_3550	399-470,468-539,579-701,858-929,900-971
EFER_0337	858-950
EFER_0165	9-80,339-410
EFER_3187	9-80,498-569,690-770,789-869,969-1040,1218-1310,1278-1391,1689-1760,2070-2141
EFER_1438	150-260
EFER_0055	168-239,408-479,459-539,948-1031,1008-1151,1779-1850
EFER_3354	129-230,198-290,258-359,630-701,1038-1160,1200-1271
EFER_0437	69-161
EFER_3584	78-149,378-449,510-581,789-869,918-989,1149-1229,1419-1511,1548-1631
EFER_2074	240-311
EFER_4395	120-209,279-350,339-419,420-491
EFER_3343	0-71,99-191,699-779,789-869,1038-1139
EFER_0017	9-89,180-260,240-320,288-380,600-689,660-731,810-899
EFER_4152	369-470,729-809
EFER_0907	90-170,150-221,438-521,630-701,738-809
EFER_1054	39-110,468-539
EFER_3196	159-239,510-581,720-791
EFER_2053	120-191
EFER_0446	189-281,258-329,378-461,558-641,618-689
EFER_0957	30-119,198-281,270-341,309-380,849-929,1119-1190,1179-1250,1419-1490,1518-1589
EFER_1674	48-140,318-401,1050-1130
EFER_1500	189-269,510-581
EFER_0455	18-89,180-260
EFER_4204	39-131,180-269,369-449,429-500,819-950
EFER_0976	48-140,699-770,1080-1160
EFER_2952	459-539,588-680
EFER_2180	48-131,120-209,390-470,960-1049
EFER_2428	528-599,579-671,639-719,789-881,990-1079,1209-1310
EFER_1434	159-251,339-410,378-470,549-620,648-731,828-899,1158-1259,1410-1511
EFER_0399	309-431,678-749,870-971,1038-1109,1128-1199
EFER_2752	0-80,48-131,210-281,798-890,858-950,969-1040,1200-1271,1428-1499,1500-1571
EFER_2717	189-260
EFER_3066	69-140,180-251,309-401,378-461
EFER_2825	18-140,489-569,798-899
EFER_0214	99-170,330-419
EFER_1580	30-110,408-500,510-581,699-770,780-851,1128-1199,1329-1409,1998-2069,2190-2291
EFER_1207	78-161,300-371,339-410
EFER_0946	408-479,450-530,609-689,690-761,828-899,948-1019
EFER_1456	30-101,330-401,498-581,840-980,1308-1391
EFER_3410	120-191,210-281,258-329,330-440,438-569,690-779,1029-1121
EFER_2507	300-371,600-689,660-740,909-980
EFER_0158	69-149,330-401,450-521
EFER_4133	99-179,198-269
EFER_1518	138-209,378-449,459-530,528-599,639-710,768-839,918-1001,1008-1109,1089-1160
EFER_0209	519-590,1089-1160,1359-1430,1740-1811,1800-1871
EFER_3573	129-200,300-410,420-500
EFER_2260	180-290,438-569,639-710
EFER_0433	309-380,438-509,540-620,648-719
EFER_0488	69-161,219-290,450-530,579-650,969-1040,1038-1130
EFER_2733	78-149,309-401
EFER_4231	30-101,159-251,219-329
EFER_4127	18-119,279-380,540-611,630-701,870-950
EFER_2659	150-230,459-581,690-770,828-920,900-989
EFER_0889	390-470
EFER_2213	138-230,429-500
EFER_2468	90-170
EFER_3997	138-209,429-521,489-620,738-821,939-1040,1110-1181,1299-1370
EFER_3487	138-209,240-320
EFER_1060	159-230,1008-1100
EFER_1423	0-80,150-221,189-269,510-581,888-971,939-1040,1128-1211,1308-1409,1380-1451
EFER_2082	39-131,198-320,318-389
EFER_0138	420-491,849-929,930-1001,1038-1121,1320-1400,1458-1529,1500-1571,1590-1691,1698-1781
EFER_3028	48-131,648-719
EFER_0869	39-119
EFER_3453	219-299,279-359
EFER_0324	18-101,309-380,498-569,660-740
EFER_1698	138-221
EFER_1796	219-290
EFER_1180	69-170,360-440,459-551
EFER_0893	249-320,810-881,1128-1211,1299-1370,1368-1439
EFER_4214	108-200,330-419,540-611,609-689
EFER_1166	300-431,558-650,750-821
EFER_3561	9-80,258-329,309-389,498-569,549-620,588-689,660-749
EFER_3406	420-491,519-650,1200-1271
EFER_3663	450-521
EFER_3387	240-311,318-401,729-809,960-1031,1218-1349,1320-1400,1398-1469,1560-1640,2310-2399,2568-2690
EFER_3847	69-149,549-629,798-869,909-980,1008-1109
EFER_1825	48-119
EFER_2022	18-89,90-209,189-260,540-611,1008-1079
EFER_2966	300-380,369-440
EFER_2231	519-599,858-941,1029-1109
EFER_1530	258-329,309-401,369-440,480-560,600-671
EFER_3694	18-101
EFER_3155	60-140,198-281,348-461,489-590,798-869,1119-1241,1248-1331,1338-1469,1449-1520
EFER_2189	168-239,549-620,690-761
EFER_1807	129-230,198-269,510-581,780-851,990-1100
EFER_2200	30-101,138-209,258-329,948-1019,1089-1160,1179-1250,1239-1310,2139-2261,2658-2741,2718-2801,2808-2891,3039-3110,3099-3230,3240-3329
EFER_0892	78-170,1479-1550,1539-1631,1608-1691,1719-1799
EFER_2729	369-461
EFER_4367	360-431,450-521,558-629
EFER_2176	228-299,360-431,558-629,738-839,819-890,1050-1121
EFER_3736	1038-1109,1470-1541
EFER_2171	129-200,270-389,609-701
EFER_1997	189-281,318-389
EFER_0503	39-110,90-191,459-530,570-641,639-710,690-770,849-941
EFER_4413	9-80,198-311
EFER_0659	0-71,189-290
EFER_3363	60-131,279-350,468-539
EFER_1564	339-431,399-479,1248-1319,1308-1400,1380-1460
EFER_0218	78-149,339-431,519-590,588-659,849-920,1098-1211
EFER_2606	468-551,579-671,669-749,879-959
EFER_0595	189-311,318-419,660-731
EFER_2244	78-161,129-221,669-770
EFER_1936	9-80,330-401,450-530
EFER_4157	150-230,510-581
EFER_1233	48-119,429-530,780-851
EFER_0580	30-131
EFER_4004	150-251,390-461,438-521,600-680,810-881,1110-1190,1269-1340
EFER_0254	180-260,288-359,339-410,879-959
EFER_1927	0-80,180-251,339-410
EFER_0589	180-251
EFER_4449	528-620,660-731,768-851,858-929
EFER_3652	39-119,720-800,798-911
EFER_3916	348-419,558-629,618-701,768-851,849-920,918-1001
EFER_0076	279-359,528-599
EFER_2307	189-260,288-359,429-509,609-689
EFER_1808	0-71,69-170,159-251,240-320,339-431,639-731,738-830,819-941,918-1019,1020-1100,1329-1421
EFER_2623	339-410,498-581,618-689,699-770,789-860,828-911,978-1061,1059-1139
EFER_0877	240-311,420-539,648-719,759-830,1419-1490,1638-1709,1719-1799
EFER_0854	39-110,198-311,309-419,618-689
EFER_3394	159-230,300-371,600-671,648-719,729-851,828-959,1248-1319
EFER_0044	378-449,468-551,558-629,639-710
EFER_1890	150-221
EFER_0994	318-401,459-530,558-641
EFER_1237	108-179,168-239
EFER_1181	30-101,168-269,309-470,489-560,960-1031,1218-1310,1449-1520,1599-1679
EFER_1757	228-329,498-569
EFER_0092	0-71,369-461,1530-1601
EFER_4431	0-71,48-119,168-299,288-371
EFER_2547	129-200,168-260,420-500,510-581,720-821,900-980,1020-1091,1278-1361,1338-1421,1410-1541,1749-1820,1800-1880,1848-1919
EFER_4327	519-590
EFER_3814	9-80,288-440
EFER_2318	429-500
EFER_0938	18-89,78-161,159-251,258-341,399-491
EFER_2227	69-149,579-680
EFER_3949	369-440,489-560,630-710,939-1040,1188-1259,1278-1370,1740-1811
EFER_2845	570-650,678-791,900-980,948-1031,1128-1199,1230-1301
EFER_2012	90-170,168-260,360-440
EFER_1300	90-161,438-509
EFER_4278	30-119
EFER_3426	30-101,108-230
EFER_0344	189-260
EFER_0172	0-80,129-230,348-449,498-599,669-749,870-980,1278-1349,1320-1391,1548-1640,1608-1691,1809-1880,2340-2411,2439-2510
EFER_2972	18-101,150-230,240-350,369-440,438-509
EFER_3846	339-410,720-791
EFER_1884	18-101,288-380,438-530
EFER_1269	180-251
EFER_1552	819-920
EFER_1465	18-119,240-329
EFER_1139	138-230
EFER_1045	30-110,900-980
EFER_3701	78-179,600-680,648-719
EFER_4457	0-89,138-251
EFER_0688	210-281,390-491,630-710,729-839,870-941,999-1070,1599-1679
EFER_4311	708-809
EFER_4378	78-221,270-341
EFER_1285	0-89,309-380
EFER_1366	138-230,210-281
EFER_0935	48-131,468-551,618-701,819-890
EFER_2588	30-119
EFER_0574	189-281
EFER_3648	18-110,219-290,558-641,1020-1100
EFER_3362	39-110,90-161,150-239,339-410,540-611,768-860,1188-1259,1830-1910,1878-1949,2019-2111,2358-2450
EFER_2788	690-770
EFER_2728	378-521
EFER_0120	69-170,249-329,699-821,789-860,960-1031,1218-1301,1449-1520,1500-1580,1548-1619,1839-1910,2148-2219,2370-2441,2430-2510
EFER_0164	189-290
EFER_2454	639-719,750-839,900-971,1119-1199,1248-1319,1359-1430
EFER_0002	99-170,279-359,330-410,579-671,690-761,798-869
EFER_2350	258-341,429-500,789-860,918-989
EFER_0549	60-200,189-269,279-359,438-509,588-659
EFER_0834	858-929,930-1040
EFER_4295	429-509,579-659,858-929,1380-1460
EFER_0668	360-440,489-560,1089-1190
EFER_1746	330-401,438-509,750-830
EFER_1016	150-230
EFER_2062	99-179,270-341
EFER_0639	0-71,630-701
EFER_4445	0-71
EFER_1699	0-89,450-539
EFER_3473	60-131,189-269,258-329,420-509,558-671,708-851,1098-1169,1149-1220
EFER_3551	39-110,240-311,660-731
EFER_0696	18-101,288-371
EFER_2947	0-71,99-179
EFER_3027	69-149,369-461,510-581,720-800
EFER_0178	219-290,258-329,678-761,780-851,819-899,939-1031,1209-1289
EFER_1309	330-401,390-551,609-680,879-950,1020-1091
EFER_0338	228-311,378-560,648-731,828-941,1008-1079
EFER_1511	138-209,240-320,288-371,360-440
EFER_4141	120-200,480-560,558-629,699-770,738-830,870-941,1170-1310
EFER_2373	570-641,978-1070,1068-1139
EFER_2646	48-119,270-359,399-500,570-641,870-959,1050-1130
EFER_0920	90-161,150-230,429-521,870-980,990-1190
EFER_3631	90-170,180-260,270-341
EFER_3227	9-110,249-320,318-389,399-470,498-569
EFER_0911	69-170,210-311
EFER_3486	720-791,789-869,969-1100,1098-1190
EFER_3685	159-230
EFER_0112	228-329,408-479,459-530,660-749,909-980
EFER_3749	189-281,378-461,438-521,588-659,630-710,1008-1079,1050-1130,1158-1229,1209-1280
EFER_2939	120-221,189-281,288-359
EFER_3688	219-329,459-530,609-710,729-809
EFER_4246	30-101,69-140,108-179,159-230,210-281,600-671,669-740,978-1049,1080-1151
EFER_2638	108-179,219-311,459-530,510-590
EFER_3197	498-581,600-671
EFER_2042	18-110,288-389,519-599,819-890,879-950
EFER_0022	108-230,369-449,669-749,720-800,858-941
EFER_2734	180-251,240-311,288-440,1059-1139
EFER_1612	240-311,399-470,579-680,1269-1340,1410-1490
EFER_1260	48-131,180-260,249-341,330-419,549-629,648-719,888-971,1029-1100
EFER_2448	339-419,480-620,699-779,810-881
EFER_1542	219-290,258-329,360-470,450-530,498-581
EFER_2327	90-209
EFER_2853	198-290,588-689,669-740
EFER_2777	48-119,168-260,588-659
EFER_0756	198-341,489-569,699-779,1248-1319,1389-1469,1539-1619,1590-1670,1638-1709
EFER_4482	9-101
EFER_4304	180-290,450-569,639-710
EFER_0531	168-281,249-359,459-530,540-629,600-689,669-770,1038-1130
EFER_3208	450-521
EFER_1419	288-359,459-530,528-629,870-950
EFER_0040	318-389,789-890,879-971,1020-1091
EFER_1760	99-179
EFER_1850	18-110,570-641,699-770
EFER_1721	180-251,459-539,618-719,708-800,828-911
EFER_3172	210-290,429-509,519-590
EFER_0315	99-170,198-269,270-341,468-539
EFER_0185	0-89,618-701,960-1031
EFER_1401	240-320
EFER_4115	219-290,270-341,438-521,900-989,1038-1130,1158-1241
EFER_1914	159-230,198-359,459-569,840-911
EFER_4497	18-89,69-140,180-260
EFER_0650	0-80,48-119,219-290,489-560,528-611
EFER_2122	198-281,870-941
EFER_3010	228-341
EFER_0142	39-119,600-671
EFER_3011	99-170,468-581,1068-1151,1149-1220,1338-1409,1419-1499,1518-1610,1728-1811,1830-1901
EFER_3676	30-140,390-470
EFER_1026	48-119,480-551,558-629,819-890,969-1049
EFER_1771	9-80,189-260,450-521,609-680,738-839,810-890,858-1010,999-1070,1290-1361,1419-1490,1680-1751,1929-2021,2130-2210,2199-2300,2328-2411,2490-2600,2718-2840,2880-2960,3138-3230,3270-3341
EFER_1928	210-290,558-650,678-809
EFER_0522	78-170,150-230,219-290
EFER_2049	48-119,390-461,459-539
EFER_3054	60-131,108-179,459-530,570-659,1359-1451,1899-1970
EFER_3614	48-119,180-251,288-359
EFER_2835	48-131,408-509,498-569
EFER_3894	198-281,258-350,498-569
EFER_3449	60-131
EFER_0014	240-320,288-389,480-551,609-680
EFER_2627	30-101,189-260,468-551,588-659
EFER_3331	360-431,759-830,1050-1130,1140-1220,1689-1769,1890-1961
EFER_1646	270-341,309-440,459-530,789-860,888-959,939-1019
EFER_4182	228-329,369-440
EFER_2498	339-419,549-641
EFER_3116	129-209,240-341,390-461
EFER_1365	0-71,78-149,708-800,918-989,1080-1181,1248-1331,1398-1469,1950-2030,2148-2231,2370-2441,2469-2540
EFER_3974	0-71,240-311,429-500
EFER_4453	90-161,138-209,240-320,468-551
EFER_2035	258-329,558-641,618-710,1149-1220,1260-1340
EFER_1355	189-269,348-440,570-641
EFER_2693	588-659,1059-1151,1398-1481,1470-1550,1638-1709,1788-1859
EFER_0671	138-209,180-251,249-320,429-539
EFER_0881	48-119,189-269,330-419,399-479
EFER_2857	309-389,438-530,519-599,588-671,648-719,708-800,849-929
EFER_1091	78-170,138-269,330-410,429-500
EFER_1663	48-119,129-221,468-551,540-629,720-809
EFER_3965	30-101,600-680,900-971,969-1061,1098-1181,1200-1271
EFER_4343	0-119,168-239,729-800,828-899,879-950
EFER_4290	18-89,129-200,210-281,258-350,459-539,1230-1310,1389-1460,1530-1601,1758-1829
EFER_3145	30-101,90-239,330-401,558-650
EFER_0264	0-71,318-389,369-461,429-521,498-569,579-650,690-791,1050-1121,1188-1271
EFER_1570	39-119,249-350,450-521,648-719,750-821,888-989,1119-1190,1428-1499,1659-1730,1698-1769,1878-1991
EFER_3954	159-281
EFER_2103	78-170,138-221,210-281,510-581,900-1019,1038-1121
EFER_4187	138-209,429-560
EFER_2901	0-80,99-170
EFER_4079	300-380,420-509
EFER_3952	279-350
EFER_2430	9-101,159-230,249-320,378-470,558-629,630-710,708-800,1038-1130,1320-1409,1458-1541
EFER_3873	18-89,108-179,228-320,309-380,369-440,660-761
EFER_4234	48-119,180-251,309-380
EFER_1713	69-140,249-320,540-629
EFER_2297	150-239
EFER_3031	9-80,159-239,249-350,378-470,468-551
EFER_2287	30-119,90-161
EFER_2582	210-281
EFER_4407	288-371,429-509,579-659,678-770
EFER_2365	150-239,300-371,348-419,828-911,930-1019
EFER_4138	90-170,300-401,459-539,630-701,828-911
EFER_0726	360-440,549-629,1068-1151
EFER_0695	150-239,309-389
EFER_1703	30-101
EFER_1765	9-110,378-449,480-581,729-830
EFER_3508	318-389,408-491,519-611,600-680
EFER_3912	168-239,279-359,549-620,600-680,699-779,999-1070,1050-1121
EFER_0928	18-89,108-221,420-509
EFER_0088	78-191,450-560,600-689,780-881
EFER_4094	300-389,468-539,600-680
EFER_2290	78-149,249-350,450-521
EFER_0738	18-89,228-311
EFER_2695	0-89
EFER_1176	249-320,429-539
EFER_2399	9-80,390-470,639-710,759-851
EFER_2662	99-200,189-260
EFER_2898	69-140,249-329,438-530,609-701,768-839
EFER_3120	189-281,258-380
EFER_1682	120-230,318-431,468-551,549-629
EFER_2401	129-200,219-290,360-431,459-530
EFER_4318	48-131,120-209,210-281
EFER_0843	90-161,399-470,450-521,519-629,918-1001
EFER_0566	0-89,318-389,459-551,570-641
EFER_1962	180-251
EFER_2916	69-140,159-299,390-461,459-560,729-809,1068-1139,1350-1421
EFER_3710	108-179,468-539,750-821
EFER_4050	39-110,600-680,789-860
EFER_1333	519-611,840-911,888-959,1269-1340
EFER_3982	120-191
EFER_3270	69-140,108-191,228-299
EFER_3512	288-389,618-719,810-881,900-971,939-1031,1089-1160,1179-1289
EFER_1371	489-560,609-689,939-1010,1080-1181
EFER_1190	270-350,540-611
EFER_0125	240-311,558-641,630-719,690-761,750-821,858-941
EFER_4161	0-89,138-221,300-371,450-521
EFER_1113	498-569
EFER_0606	9-101,78-149,150-221,399-470,819-899
EFER_4460	240-311,309-440
EFER_3501	90-200,459-581,909-980
EFER_0256	150-239,210-299
EFER_4013	9-101
EFER_2289	30-101,99-191,309-380,420-500,489-569,558-629,600-671
EFER_2557	39-119
EFER_2884	99-170,138-209,219-290,300-380,378-461,600-689
EFER_3422	90-161,339-410,609-689,939-1049
EFER_2743	270-389,369-440
EFER_0707	270-341
EFER_3834	318-401,429-500
EFER_4381	279-410
EFER_2826	48-131,450-521,489-560,630-719,750-839,840-911,888-971
EFER_4485	369-440,519-590,558-629,648-740,810-890,858-941
EFER_1733	249-329,540-611,588-659
EFER_0468	90-170,330-401,408-491,729-809
EFER_1984	60-131,279-359,510-581,570-641,1098-1169
EFER_3166	0-71,108-191,168-251,1008-1079,1128-1199
EFER_0491	129-209
EFER_0474	39-110
EFER_1076	219-341,690-779,1110-1181,1488-1559,1530-1601,1788-1871,1950-2021,2439-2510
EFER_1024	210-290,429-521,708-779,819-890
EFER_4490	468-569,999-1079,1260-1331,1359-1430,1530-1601,1578-1649
EFER_2237	0-71,48-131,429-539,558-629,690-770,780-851,840-920,948-1049
EFER_0829	78-170,219-299
EFER_0677	78-149,189-260,489-560,540-620,648-719,759-830,930-1010
EFER_1675	60-140,138-221
EFER_2587	48-119,219-329,318-389,390-461,510-581
EFER_4232	180-260,399-491,1020-1091,1149-1229,1368-1439,1869-1949,2220-2351
EFER_3901	90-200,180-251,219-290,279-371,339-410,459-530,618-731,708-779,1530-1601,1740-1811
EFER_0592	18-89,129-200,300-371,540-611,630-719
EFER_3009	189-311,300-389
EFER_3377	210-281,249-320,330-419,438-509,489-569,810-881,1059-1130,1098-1190,1560-1640,1608-1751,2028-2111,2130-2201
EFER_0114	0-80,78-260,309-401,618-701,759-869
EFER_0748	249-350,339-410,498-569,789-869
EFER_2621	390-470
EFER_1887	90-161,249-329,330-401
EFER_0835	0-71,180-251,270-341,480-551,558-641
EFER_2477	0-89,129-200
EFER_0943	39-110,108-179,150-221
EFER_4471	159-239,270-359,918-1010,999-1070,1290-1361,1440-1520,1488-1559,1530-1601
EFER_3891	138-209,309-389,729-821
EFER_4394	18-89,258-371,660-740,798-881
EFER_2144	390-500,960-1061,1080-1151,1140-1250,1350-1421,1668-1739,1719-1790
EFER_3544	159-260,330-401,729-800
EFER_4284	9-110,99-170,630-701,768-839
EFER_1644	429-500,468-539
EFER_0790	9-80,798-899
EFER_1280	69-140,120-200,309-401,690-779,930-1001,999-1079
EFER_4196	90-161
EFER_2893	0-101,318-389,360-431
EFER_3445	18-110,408-500,489-581
EFER_4034	48-119,120-191,249-341,399-500
EFER_0180	18-89,210-281,249-341,318-389
EFER_4005	228-299,438-509,528-599,669-749,768-839,819-920,888-980
EFER_3202	108-179,159-251,330-410
EFER_0619	48-131,540-629,630-710
EFER_3558	99-200
EFER_2201	48-149,180-251,528-599,720-800,999-1079,1269-1340,1530-1640,2448-2519,2568-2639,2679-2750,2718-2789,2769-2870,2970-3071,3219-3299,3429-3500,3618-3701
EFER_1167	0-80,159-260
EFER_2169	60-131
EFER_3937	0-80,108-230
EFER_1219	99-179,288-371,438-530
EFER_4124	90-191,339-431,600-671,678-779
EFER_1633	168-251
EFER_2979	30-119,228-311,330-401,369-470,648-719,768-869,900-971
EFER_0964	78-161,258-329
EFER_3226	60-131,159-230,219-290
EFER_2389	339-431,459-539,660-731,780-881,849-929,1050-1121,1179-1259,1449-1520,1668-1739
EFER_0360	39-119,189-269
EFER_0192	9-80,540-611,618-701,699-779
EFER_0800	198-269,468-560,528-599
EFER_1714	138-209,330-419,819-899,1260-1340,1728-1811,2208-2309
EFER_0391	549-659,909-980
EFER_1847	69-179,360-431,549-629,660-731,738-809,858-929
EFER_1311	129-200,540-611,888-980,1008-1091
EFER_0427	69-179,180-269,420-491,639-710,708-779
EFER_1588	69-149,348-419,420-521,768-839,930-1031,1218-1289,1320-1400,1458-1541,1818-1889,1920-1991,2400-2471,2730-2810,3759-3830
EFER_0205	9-80,138-230,339-410,450-521,639-761,849-950
EFER_0032	288-359,330-401,798-869
EFER_0386	180-251,249-341,390-470,720-800
EFER_2996	279-371,360-470,828-899,930-1001,1089-1160,1329-1400
EFER_3500	78-149
EFER_4338	69-149,630-719,699-779,750-821,858-929,1029-1100,1110-1220
EFER_2576	18-101,90-161,168-251,270-341,348-419,618-719,828-899,969-1061,1140-1211,1179-1271,1419-1520,1668-1760,1788-1871
EFER_2483	48-131,408-500,588-659,639-710,729-800
EFER_1550	180-260,420-500
EFER_3585	150-221,279-350,378-470,438-509,609-680,759-851,819-899,870-950,1278-1361
EFER_2465	0-119,279-350,348-419
EFER_3880	48-131,339-470,438-569,720-800,798-869,1338-1409,1689-1769
EFER_0499	270-350,429-509,729-800,948-1019,1200-1271,1518-1601
EFER_3677	309-380,510-599
EFER_4281	0-101,288-371,639-719
EFER_3988	18-131,129-200,210-281,300-401,438-509
EFER_4128	39-140,309-380,1170-1250,1248-1331
EFER_2819	108-179,378-491,510-581
EFER_2403	60-131,480-581
EFER_4400	39-119
EFER_1457	99-179,168-260
EFER_3769	18-119,240-341,309-401
EFER_3651	300-371
EFER_2876	48-119,138-209,198-290,1080-1169,1278-1349,1350-1421,2358-2450,2499-2570,2628-2699,2760-2831,2940-3029,3090-3200,3648-3749,3810-3920,3930-4001
EFER_0424	129-221,210-299
EFER_3286	18-89,279-350
EFER_0519	78-149,168-239,228-311,528-641,798-890,900-971,990-1061
EFER_3482	258-350,579-650,1248-1319
EFER_3249	9-80,78-170,630-701,828-899,870-959
EFER_4119	129-209,450-530,528-611
EFER_3764	39-149,468-551,600-680,660-749
EFER_0983	189-311,450-581,738-821,870-941
EFER_0075	378-461,519-590,579-659,699-821
EFER_1329	39-131,219-290
EFER_1148	69-170,279-350
EFER_2195	90-170,210-311,429-500
EFER_3427	288-389,510-599,609-689
EFER_2364	60-131,159-230,369-440,420-509,630-740,828-899,969-1049,1089-1169
EFER_4215	108-179,279-371,549-620,600-671,669-749
EFER_4429	249-329,360-431
EFER_0265	120-191,738-839,960-1031
EFER_0888	30-161,129-221,309-380,630-701,879-950
EFER_2506	99-191,528-620,870-950
EFER_3530	30-131,120-200
EFER_4134	0-80,60-149
EFER_1424	48-119,309-380,588-659,678-800
EFER_0811	0-101,90-191,168-239
EFER_1783	138-209,849-941,1089-1169,1239-1319,1329-1400,1368-1439
EFER_3450	99-170,288-359,669-761,900-980
EFER_1246	0-110,348-449,1248-1349
EFER_1758	318-389,870-941,948-1031
EFER_3083	438-509,720-791,1149-1241,1209-1301
EFER_3539	240-311,378-500
EFER_4254	0-80
EFER_3043	48-140,759-830,849-920,1158-1271
EFER_4432	18-89,129-200,300-371,510-620,630-719
EFER_1382	198-311,360-449,540-611
EFER_3033	0-80,369-440
EFER_3388	9-89,78-149,189-260,228-299,339-440,468-539
EFER_0891	48-119,120-191
EFER_0046	369-470,519-599,588-659,828-899,960-1061
EFER_2928	18-89,189-269
EFER_2095	0-71,69-161
EFER_0434	288-359,489-581,759-830,918-989
EFER_1474	99-170,429-500,759-851
EFER_2268	9-80,279-359,648-740,969-1040
EFER_2581	39-140,339-410,390-479,600-740,1050-1121,1140-1211,1188-1259
EFER_3402	30-110,210-311,480-581,1059-1139,1230-1331,1368-1439,1890-1970,1998-2081,2049-2120,2190-2261
EFER_3837	129-239,300-371,339-440,699-791,810-890,870-941,1338-1430,1398-1469,1608-1700,1890-1961,1959-2039,2079-2150
EFER_2132	249-329,480-551,519-590,939-1019,990-1070,1068-1151,1149-1241
EFER_3619	150-230,288-359
EFER_0537	129-251
EFER_3057	168-251,630-710,798-899,1008-1079,1230-1301,1308-1391
EFER_1800	78-149,279-350,378-449,480-551
EFER_0323	168-251,309-380,399-470,510-590
EFER_3002	408-491,639-719
EFER_2232	78-149,189-260,480-590
EFER_1656	30-101
EFER_1531	60-170,138-209,369-449
EFER_0567	228-320
EFER_1527	210-281,549-620,588-659,678-791
EFER_3562	159-230
EFER_4415	198-269,510-581
EFER_1437	189-260,498-590
EFER_0208	9-110
EFER_0107	528-611,720-791,798-911,909-980,978-1049,1029-1100
EFER_0529	39-131,189-269,279-359
EFER_0350	9-89,228-299,420-491,609-680,699-800,789-860
EFER_0741	459-539,699-770
EFER_1795	219-311,339-419,420-491,549-620
EFER_0755	240-320
EFER_3154	39-119,288-359,420-500,468-539,588-671,678-749
EFER_4227	108-221,258-329,330-419,540-611,930-1001,1170-1250
EFER_2121	48-119,780-860
EFER_3080	0-71,120-221,579-650,849-920,939-1010,1038-1130,1119-1220,1320-1400
EFER_4082	249-320,330-401
EFER_0636	390-479,879-959
EFER_1440	189-269
EFER_3060	90-161,168-269,420-521,729-800,828-899,1149-1220
EFER_2986	408-500
EFER_0797	360-440
EFER_3695	168-251,759-860,990-1061
EFER_3918	210-299,288-380,390-461,459-581
EFER_1811	0-71
EFER_2554	288-371,540-611,678-791,798-890
EFER_3071	120-200,219-290
EFER_2706	138-221,279-380
EFER_4366	60-140,249-341,420-491,459-530,498-581,618-701
EFER_1433	120-191,198-269,408-491,738-809
EFER_1410	369-449
EFER_2325	9-110,408-491,468-539
EFER_1565	39-119,228-341
EFER_1826	168-260,549-620,678-761,798-911,1020-1100,1269-1349
EFER_3314	198-299
EFER_1613	39-119,459-530
EFER_3753	0-71,219-290,258-329
EFER_3843	249-380,348-419
EFER_0150	39-110
EFER_3353	0-80,78-161,219-290,258-371,570-650
EFER_0370	459-539,570-641,798-869,849-920
EFER_0973	108-179,429-500
EFER_1975	39-110,108-191,468-551,750-830,1050-1139,1380-1460
EFER_4175	168-251
EFER_3715	309-410,498-569,549-620,690-761
EFER_2705	288-371,339-410
EFER_0848	168-239,369-440,480-560,690-761,768-851,1149-1241
EFER_2134	9-101,69-170,168-251,420-491,519-620,678-770,759-830,918-1019
EFER_4401	78-149,570-641,630-701
EFER_2054	18-89,279-350,438-509,519-599
EFER_2792	18-101,99-170,228-320,438-539,579-689,678-749
EFER_3344	90-170
EFER_2597	18-101,810-890,1059-1151,1269-1340
EFER_2751	498-581,618-731,720-800,909-980,1188-1259,1359-1469,1710-1781,1779-1859
EFER_2810	9-101,330-401,378-449
EFER_1479	498-569,1119-1190
EFER_4203	30-110,369-440,408-509
EFER_2944	69-149,240-311,390-470
EFER_3234	258-341
EFER_0016	108-179
EFER_2273	408-491,498-620
EFER_2721	90-179
EFER_1053	159-230,669-740,900-1031,1089-1160,1158-1250
EFER_2371	138-209,228-299,468-590,1128-1199,1338-1451,1419-1499
EFER_0908	60-149,129-221,639-710,990-1061
EFER_1346	0-71,318-389,468-539
EFER_1544	90-191,198-269
EFER_0456	39-119,99-200,258-329
EFER_2676	438-521
EFER_3189	759-830,1020-1121,1218-1331,1329-1400,1758-1841,1869-1940,2370-2489,2760-2840,2850-2930,2949-3029,3309-3380,3450-3530,3549-3671,3678-3749,3720-3791
EFER_1131	108-179,159-239,228-299,390-461,678-761
EFER_0581	48-161,288-401,570-650,690-770,759-839
EFER_1402	60-131,258-341,309-419
EFER_4277	18-101,129-200,219-290,399-470,498-569,780-851,990-1061,1149-1229,1200-1271
EFER_1655	69-200
EFER_0669	90-161,228-299,468-539
EFER_4444	90-170
EFER_2150	399-509,669-740,789-899,990-1061,1080-1160,1329-1430,1770-1841
EFER_3649	198-269,318-410,618-689
EFER_1575	48-131,150-281,558-641,648-719,840-929,1038-1109,1128-1199
EFER_1206	90-161,189-260,240-311,399-479,459-551,690-770,1179-1259,1629-1730
EFER_1086	18-101,300-380,348-440,420-491,489-560,780-851,870-950,930-1001,1419-1490,1770-1880
EFER_4162	228-299
EFER_4169	69-149,378-470,459-530,519-590,750-830
EFER_2848	210-290
EFER_2061	90-191
EFER_2565	150-230,390-530,720-791
EFER_2372	90-161,159-239,210-290,489-569,768-851,1368-1451,1980-2051
EFER_4316	39-131
EFER_3728	48-131,288-359,669-749,738-830
EFER_3114	210-281,489-569,918-1001
EFER_2917	168-251,489-560,939-1010,978-1049,1128-1199
EFER_4307	69-161,708-791,768-839,900-980,1320-1391
EFER_2823	18-89,78-170,258-341
EFER_1516	168-260,288-371,828-899
EFER_4342	18-89,360-431,720-821,819-890,1080-1151,1350-1421,1389-1460
EFER_0536	159-230,210-290,570-650,618-701
EFER_0413	198-269,468-551,639-710,699-791
EFER_1077	108-209,219-290,519-599,630-710
EFER_1308	309-410
EFER_3049	150-230,258-341,888-959,1068-1160
EFER_1691	60-140,168-260,258-350,378-449,630-710
EFER_2010	249-341,318-389,810-881,948-1019,1278-1370,1338-1421
EFER_0706	168-239,360-440,429-521,720-791,768-839
EFER_1411	99-239,318-389
EFER_2417	0-80,90-161
EFER_1222	648-749,750-839,900-971,1560-1631
EFER_1626	180-260,348-419,489-569,1170-1241
EFER_2453	0-101,639-719,768-839,1338-1409,1509-1589,1569-1661
EFER_4319	90-161,138-230,360-449
EFER_2648	348-440,519-620
EFER_2645	30-101,99-170,159-230,228-380,558-641,678-761
EFER_1491	90-161,159-239,219-311,288-389,540-611,618-719,768-851
EFER_1101	69-140,270-371
EFER_1965	18-110,939-1070
EFER_0167	270-380,489-581,669-800
EFER_3528	30-110,120-200
EFER_4142	90-170,288-359,459-560
EFER_0914	69-140,129-200,459-539,609-680,789-869,849-950,939-1010,1818-1889,1899-1970
EFER_1387	69-161,819-890,1050-1121
EFER_1722	138-209,180-269
EFER_2938	129-239,339-431,468-551,708-839,999-1070
EFER_0530	138-251,258-371,528-599,609-680,1128-1211,1188-1271
EFER_2735	39-119,180-251,438-521,510-590,858-941,909-1001
EFER_3165	9-89
EFER_0041	258-329,309-380,759-830,909-989,1140-1211,1719-1790,1878-1949,2058-2150,2139-2219,2199-2270,2280-2360,2850-2921,2898-2969,2958-3041,3060-3170,3138-3209
EFER_1996	90-170,318-440,750-821
EFER_4074	348-440
EFER_2637	0-89,138-221,228-311
EFER_2867	279-350,420-500,1008-1100,1830-1931
EFER_1935	99-179,438-521,549-620
EFER_1908	69-140,180-260,279-371,360-431,639-719
EFER_1926	48-119,189-260,879-971,1038-1181,1209-1280
EFER_0343	120-191,318-389,618-689
EFER_4158	18-101
EFER_0308	90-161,129-209,258-341,318-389,600-671
EFER_0170	9-80,279-350,468-539
EFER_2363	18-191,348-419
EFER_1605	0-71
EFER_0609	120-200
EFER_2452	369-449
EFER_0156	0-71,519-611
EFER_2073	0-110,90-170
EFER_1046	318-389,429-500,789-881,1008-1091,1230-1301,1269-1391
EFER_0045	318-389,390-470,558-629,738-830,909-980,1248-1370,1458-1529
EFER_1970	378-449,420-491
EFER_1394	0-71,39-119,588-671,768-851
EFER_0766	69-140,180-290,609-680,678-761
EFER_3815	108-209,339-410,498-569,678-761,978-1049,1239-1310,1488-1559,1569-1649,1890-1961,1929-2039,2250-2330
EFER_3461	30-131,150-221,630-710,909-1001,999-1070,1098-1181,1218-1289,1260-1331,1488-1589,1719-1790,1890-1961,2019-2120,2220-2291
EFER_0830	48-119,228-299
EFER_1019	120-221,270-350
EFER_3915	258-341,468-551,600-689,738-851
EFER_2624	489-569,789-899,978-1049
EFER_1618	78-170,249-320,318-389,399-521,609-680,678-761
EFER_1238	9-89,108-179
EFER_4414	90-179,318-389
EFER_1268	270-350
EFER_4354	90-179,330-410
EFER_2317	120-221,210-299,288-359
EFER_0842	270-389,468-539,660-770,810-911,900-971
EFER_0995	78-161,129-209,189-260
EFER_1893	78-149,138-221,258-350,669-740
EFER_3848	69-149,390-479,450-521,678-761
EFER_1210	99-191
EFER_2308	150-221,249-329,540-629,729-800,810-899
EFER_2188	138-209,300-389,768-869
EFER_2537	99-179
EFER_0658	150-230,600-689,1038-1109,1098-1181
EFER_0215	30-101,210-290
EFER_0689	300-371,600-671,1098-1181,1260-1349
EFER_2228	60-131,240-311,318-389,630-719
EFER_2102	228-311,579-650
EFER_0255	510-590,600-671
EFER_1234	168-239,219-290
EFER_0697	189-281,558-629,789-860
EFER_4046	240-311,279-350,528-599,828-941,1008-1091,1059-1139,1350-1421,1428-1499
EFER_1905	9-119,159-239,618-689,669-749,780-881,1200-1289,1740-1811
EFER_3291	9-80,78-149
EFER_4296	138-221,189-269,249-371,429-530,768-869,909-980,1170-1250,1869-1940
EFER_0219	510-599
EFER_3364	150-239,210-281,309-410,858-1049,1338-1421,1470-1571,1608-1691,1968-2051,2049-2120
EFER_0173	48-140,138-209,198-269,609-680,1038-1121,1140-1229,1248-1319,1410-1490
EFER_2767	528-620,618-710,738-830,849-959
EFER_3966	348-419,468-539,510-581
EFER_0528	9-80,78-149,138-239
EFER_4448	39-131
EFER_2742	168-239
EFER_1766	78-170,279-359,399-470,588-701,1008-1100
EFER_0498	600-671
EFER_4379	18-101,279-371,510-581,549-620
EFER_0930	60-131,240-320,390-479,450-521
EFER_0937	468-539
EFER_3911	18-101,168-239,228-299,549-620,630-701,1119-1190
EFER_3811	30-101,69-140,150-260,300-371,540-620
EFER_0239	150-230,318-389,369-449,420-491,540-611,678-749
EFER_2670	39-119,210-290,459-530,720-800,849-920,888-959
EFER_3032	408-491
EFER_1828	9-80,240-311,450-530,669-749,879-950
EFER_0349	18-101,108-179
EFER_1503	60-131,120-251,600-680,708-779,990-1061,1158-1229
EFER_3121	189-290,348-419,390-461,690-770,738-821
EFER_1175	99-200,219-290,489-560,810-920
EFER_0900	348-461,450-521,630-710,738-809
EFER_3105	339-431,399-479,1218-1289,1428-1499,1749-1850,1869-1940,1938-2039
EFER_3709	129-200,408-479,480-581,618-710
EFER_0737	30-110,180-251,429-509,588-671,729-839
EFER_1587	30-110,399-470
EFER_1242	108-179,420-500
EFER_0257	30-101,210-281,999-1070
EFER_3472	180-269
EFER_1028	48-119,99-170,138-209
EFER_0927	780-851
EFER_2490	648-749
EFER_2596	450-581,579-650,690-761
EFER_0653	0-71,39-119,249-320,378-461,498-581,729-809,990-1061,1128-1220,1278-1379,1419-1490,1470-1550,1650-1721,1710-1781
EFER_4222	198-269,270-350,858-950,1209-1280
EFER_1750	198-281,318-419,408-491,609-689
EFER_2449	378-461,528-611,609-701
EFER_2023	9-80,300-371,519-590,918-1019,999-1091,1080-1199
EFER_3511	0-131,129-221,780-959,1050-1121,1479-1550,1638-1721,1749-1829,1860-1931
EFER_2546	60-131,180-251
EFER_2402	0-89,78-161,309-401,450-521,498-569,909-980
EFER_3138	0-71,60-131,570-650
EFER_2159	150-221
EFER_0680	69-140,159-230,249-320
EFER_3339	0-71,60-161,228-299,300-389
EFER_1374	240-359,429-521,660-731
EFER_1193	69-140,150-230,228-299
EFER_2883	39-110,159-230,198-269,309-389
EFER_2749	18-89,90-161,630-731
EFER_0985	48-131,129-209
EFER_2328	18-89,99-170,330-401
EFER_3502	9-80,180-251,300-371,339-431,468-539,1569-1640
EFER_1002	300-389,558-629,888-959
EFER_1593	9-110,129-269
EFER_2342	30-140,258-329,369-461
EFER_1812	288-371,348-419,558-629,1029-1100,1068-1139
EFER_0143	30-110
EFER_1399	249-320,678-749,738-821
EFER_2931	60-140,189-290,459-530,519-611
EFER_0645	48-140,210-311,279-350,330-401
EFER_0785	99-179,180-311,438-539,678-761,1188-1259,1290-1361,1599-1679,1650-1730,1698-1790,2049-2129,2268-2339,2388-2459
EFER_2243	48-140,159-230,300-380,390-491,819-899
EFER_2076	18-119
EFER_2520	300-371,609-680,960-1070,1038-1130
EFER_4496	309-380
EFER_2633	30-119,108-179,318-410,489-569
EFER_1645	138-209
EFER_0782	159-230,279-380,378-479,870-941
EFER_3721	699-800,900-971
EFER_3893	270-341,420-500,468-599,720-800
EFER_2256	78-170,369-449,609-680,738-869,909-989
EFER_0184	168-281,258-329,318-389,429-500,519-611,639-710,690-791,990-1061,1098-1241,1218-1301,1290-1379
EFER_3076	189-260,339-410
EFER_4422	0-80,510-590
EFER_2607	99-170
EFER_0467	18-89,78-149,279-359
EFER_1729	198-269,420-500,639-740,1149-1229
EFER_1379	78-179
EFER_3378	18-101,69-221
EFER_0093	60-140,240-311,279-380
EFER_2510	588-659,870-941,939-1019
EFER_1093	39-110,108-179
EFER_2628	48-131,360-440,438-530,960-1061
EFER_3423	0-140,120-191,558-629,660-740
EFER_1345	0-71,99-179,249-320
EFER_2440	408-479,789-860,1020-1091
EFER_2160	228-299,288-389,369-449,450-530,570-650
EFER_2858	270-380,630-710,849-959,948-1031
EFER_3273	0-80,48-119,90-191,339-419,429-500,510-581,960-1049
EFER_1739	540-620
EFER_3872	0-89,219-350
EFER_2036	69-179,168-239,228-311,558-629
EFER_0222	159-239,399-491,498-569
EFER_0240	108-191,180-251,279-359,678-749,810-899,900-971,1068-1139,1158-1229,1209-1331
EFER_1092	270-371,408-521,1179-1271,1419-1520,1488-1580,1560-1631,1650-1721
EFER_1364	189-299,480-551,609-689
EFER_2897	168-260,540-629,948-1019
EFER_3951	0-71,450-530,510-590,558-641,699-791,918-1031
EFER_4177	789-869,909-989,1020-1100,1230-1331
EFER_3430	9-89,90-161,348-431
EFER_1123	159-230,240-341,870-950
EFER_1354	18-89,150-251,510-590,558-629
EFER_2900	150-221,498-581,600-671
EFER_2382	0-80,390-470,579-671,858-941,1560-1631
EFER_3953	120-200,288-380,648-740
EFER_3700	129-200,318-389,588-689
EFER_1286	9-80,288-389
EFER_1664	99-191,378-449,450-530,588-701
EFER_3117	258-350,330-401
EFER_2692	48-131
EFER_3144	39-110
EFER_3448	240-350,648-719,699-779
EFER_1745	120-191,198-281,288-359
EFER_2854	258-380,510-611,618-710
EFER_0270	18-110,90-170,420-500,498-581
EFER_3921	48-119,108-179,360-440,408-509
EFER_3103	159-239,270-350
EFER_4102	9-110,108-191,390-461,609-701
EFER_2341	300-380,429-521,780-851,1200-1271
EFER_0242	30-131,339-431,498-590
EFER_0611	150-221,309-389,360-449
EFER_0521	510-590,708-860,888-959,1020-1100
EFER_0331	18-89,78-170,270-350,480-611,969-1061,1128-1229
EFER_1665	0-71,39-110
EFER_1961	129-209,180-251,300-371
EFER_3174	270-341,429-509,588-671,819-890
EFER_1545	270-380
EFER_2945	0-71,360-431,489-569,600-689
EFER_0126	90-170,438-530,1089-1190
EFER_2532	219-290,369-461,429-521,600-731,720-809,1089-1160,1128-1220
EFER_1827	18-101,459-560,600-680,690-770
EFER_0005	30-119,108-200,168-251,378-449
EFER_0309	189-260
EFER_0034	108-179,498-590
EFER_3151	180-260,309-380,399-491,570-659,690-761,978-1049,1479-1550
EFER_1718	90-161,219-329
EFER_2667	498-581,570-641,630-701,708-779
EFER_0236	498-590,648-740
EFER_4066	189-260,228-371,360-431,819-890
EFER_2404	129-290
EFER_3971	78-191,240-341,450-530,579-650,789-881
EFER_2415	48-119,210-311,300-380,390-470,450-530,540-620,879-950
EFER_1586	378-449,660-731
EFER_2522	459-530
EFER_3796	39-119,249-341
EFER_3118	129-209
EFER_3618	138-230
EFER_0062	60-170,150-230,258-350,480-551,588-659,660-740,729-809
EFER_2584	69-140,189-260,618-731,849-920,939-1010,1068-1139,1359-1451
EFER_0443	30-110
EFER_2863	168-239,219-290,570-641,609-731,948-1031,1128-1220
EFER_2656	69-140,360-431,510-611,618-689,690-779,909-980,1029-1100,1218-1301,1269-1340,1779-1850,1920-2000,1968-2051,2568-2639,3069-3140
EFER_0736	270-341
EFER_0038	249-320,378-479,450-521,639-731
EFER_1342	90-170,660-731,780-851
EFER_2545	30-140,120-200,378-470
EFER_3778	0-89,519-590,648-719,780-860
EFER_1572	600-671,648-740,750-821,789-869,1098-1169,1329-1400,1458-1529
EFER_1067	39-110,219-290,258-329
EFER_2954	9-101
EFER_1358	219-290,279-350,489-569,969-1040
EFER_1297	168-239,348-449,579-689,900-971
EFER_2441	9-80,309-380,450-539,588-671,639-740,729-809,1200-1301
EFER_1720	438-530,519-599,768-881
EFER_0727	30-101,279-350,600-671,828-911,969-1040,1098-1181
EFER_3963	69-179,978-1061,1170-1241
EFER_1741	60-131,108-179,258-341
EFER_0916	18-89,60-149,339-449,420-491,729-800,999-1079,1050-1121
EFER_2034	48-119,240-320,288-359,558-629,600-671,660-740,780-851,819-890,1098-1169,1440-1529,1500-1580
EFER_3447	168-239,579-671,699-779,768-839
EFER_4113	210-329
EFER_2515	18-89,378-461,450-521,489-560,588-659,669-761
EFER_2120	258-341,579-650
EFER_1396	420-521,570-641
EFER_2280	150-230,228-329,339-410,438-560,978-1070
EFER_4451	78-149,258-341
EFER_3012	48-119,90-161
EFER_0720	150-239,228-329,450-521,489-560
EFER_2358	288-359,330-401,420-500,678-749,759-860
EFER_1509	159-260,369-440
EFER_0583	0-89
EFER_0258	138-209
EFER_0266	0-89,120-191,240-320,588-659
EFER_3418	0-71,168-251
[truncated: 1,907 more rows]
