# Supplementary material for: Genome-Wide Analysis of Selective Constraints on High Stability Regions of mRNA Reveals Multiple Compensatory Mutations in Escherichia coli
Source: PLoS One. 2013 Sep 27;8(9):e73299. doi: 10.1371/journal.pone.0073299 (PMC3785496; doi:10.1371/journal.pone.0073299)
Supplement: Table S3 — Positions of conserved HSRs between Escherichia coli and Escherichia fergusonii . (XLS) [file pone.0073299.s009.xls]

## Sheet: Sheet1
Table S3. Conserved HSRs between Escherichia coli and Escherichia fergusonii
b0102	EFER_0123	420-470
b3637	EFER_3928	78-149
b0112	EFER_0132	30-119
b0112	EFER_0132	399-461
b4046	EFER_4137	9-80
b4046	EFER_4137	198-269
b1209	EFER_1752	249-320
b4145	EFER_4197	219-290
b4145	EFER_4197	540-611
b2186	EFER_2278	0-89
b2186	EFER_2278	189-239
b2186	EFER_2278	288-350
b2186	EFER_2278	669-719
b3091	EFER_4384	228-341
b3091	EFER_4384	639-710
b3091	EFER_4384	978-1040
b3091	EFER_4384	1179-1259
b3091	EFER_4384	1248-1331
b0116	EFER_0137	360-431
b0116	EFER_0137	579-650
b0116	EFER_0137	1338-1409
b1683	EFER_1369	120-191
b1683	EFER_1369	210-260
b1683	EFER_1369	240-299
b1683	EFER_1369	318-389
b1683	EFER_1369	510-599
b1683	EFER_1369	690-770
b1683	EFER_1369	1080-1139
b3982	EFER_3772	39-110
b3982	EFER_3772	108-179
b3982	EFER_3772	189-299
b3982	EFER_3772	309-389
b4555	EFER_3954	180-260
b1725	EFER_1342	669-731
b2262	EFER_0906	630-701
b0129	EFER_0150	39-110
b3564	EFER_3565	498-560
b0857	EFER_1000	69-161
b0857	EFER_1000	648-731
b0194	EFER_0218	78-149
b0194	EFER_0218	339-431
b0194	EFER_0218	1098-1169
b0858	EFER_1001	309-380
b0858	EFER_1001	390-461
b0063	EFER_0072	138-209
b0063	EFER_0072	288-401
b0063	EFER_0072	618-689
b0063	EFER_0072	1350-1439
b4130	EFER_1899	0-71
b3211	EFER_3188	30-119
b3211	EFER_3188	240-311
b3211	EFER_3188	618-701
b1408	EFER_1593	9-101
b1408	EFER_1593	159-269
b1836	EFER_1238	9-89
b1836	EFER_1238	108-179
b3693	EFER_3989	129-200
b3367	EFER_3339	0-71
b3367	EFER_3339	300-389
b0453	EFER_2564	210-281
b0453	EFER_2564	309-350
b0453	EFER_2564	318-389
b0453	EFER_2564	429-509
b0972	EFER_1110	9-101
b0972	EFER_1110	279-350
b0972	EFER_1110	468-551
b1917	EFER_1177	270-320
b1022	EFER_1906	90-161
b1022	EFER_1906	870-920
b1022	EFER_1906	1179-1259
b1188	EFER_1767	990-1040
b1414	EFER_1586	390-449
b4168	EFER_4221	9-80
b3905	EFER_3866	690-740
b1746	EFER_1319	60-131
b1746	EFER_1319	750-821
b1746	EFER_1319	870-941
b1930	EFER_1163	90-161
b1134	EFER_1796	219-281
b2457	EFER_0722	39-119
b2971	EFER_2913	60-179
b2971	EFER_2913	189-260
b2971	EFER_2913	270-341
b2971	EFER_2913	330-401
b4171	EFER_4224	0-71
b4171	EFER_4224	60-131
b4171	EFER_4224	210-260
b4171	EFER_4224	570-659
b4171	EFER_4224	669-740
b4171	EFER_4224	828-911
b0642	EFER_2464	69-140
b0642	EFER_2464	270-311
b0642	EFER_2464	318-389
b0642	EFER_2464	1110-1190
b0642	EFER_2464	1170-1241
b0642	EFER_2464	1770-1841
b0642	EFER_2464	1818-1910
b0642	EFER_2464	2388-2471
b3471	EFER_3445	408-500
b3471	EFER_3445	519-581
b0369	EFER_2650	279-341
b0369	EFER_2650	540-590
b1019	EFER_1909	129-209
b1019	EFER_1909	918-1040
b1019	EFER_1909	1038-1130
b2400	EFER_0770	210-290
b2400	EFER_0770	630-689
b2400	EFER_0770	798-869
b4151	EFER_4205	18-110
b0854	EFER_0997	228-281
b0854	EFER_0997	288-371
b1475	EFER_1491	90-161
b1475	EFER_1491	219-290
b1475	EFER_1491	540-611
b1475	EFER_1491	618-719
b1475	EFER_1491	768-851
b2997	EFER_2940	120-191
b2997	EFER_2940	159-230
b2997	EFER_2940	378-461
b2997	EFER_2940	588-671
b2997	EFER_2940	729-770
b2997	EFER_2940	798-869
b3700	EFER_3995	69-179
b3700	EFER_3995	288-371
b3700	EFER_3995	498-569
b3700	EFER_3995	630-701
b3700	EFER_3995	789-869
b3700	EFER_3995	849-929
b0183	EFER_0206	90-170
b0183	EFER_0206	390-470
b0183	EFER_0206	450-521
b3152	EFER_3115	198-269
b3983	EFER_3771	0-71
b3983	EFER_3771	249-320
b3983	EFER_3771	339-410
b0444	EFER_2573	159-251
b0698	EFER_2412	249-341
b0698	EFER_2412	750-821
b0698	EFER_2412	828-890
b0698	EFER_2412	1479-1559
b0698	EFER_2412	1560-1631
b3461	EFER_3434	18-89
b3461	EFER_3434	108-179
b3461	EFER_3434	480-551
b3461	EFER_3434	618-671
b3461	EFER_3434	639-701
b3461	EFER_3434	768-839
b2674	EFER_0396	48-140
b2674	EFER_0396	228-299
b0378	EFER_2645	180-230
b0378	EFER_2645	228-281
b0378	EFER_2645	600-641
b0378	EFER_2645	690-761
b1901	EFER_1123	258-341
b1901	EFER_1123	900-950
b0997	EFER_1192	528-569
b0997	EFER_1192	540-599
b0997	EFER_1192	840-911
b0997	EFER_1192	879-971
b0997	EFER_1192	1488-1550
b0997	EFER_1192	1608-1709
b0997	EFER_1192	1908-1979
b4323	EFER_3029	240-311
b4323	EFER_3029	1029-1100
b4323	EFER_3029	1218-1259
b4323	EFER_3029	1260-1331
b0285	EFER_2820	378-431
b2554	EFER_0521	738-830
b2554	EFER_0521	888-959
b1833	EFER_1241	180-290
b1833	EFER_1241	459-500
b1833	EFER_1241	969-1031
b1833	EFER_1241	1038-1121
b1833	EFER_1241	1149-1220
b0590	EFER_2504	90-191
b0590	EFER_2504	159-230
b0590	EFER_2504	258-341
b0590	EFER_2504	459-521
b0590	EFER_2504	639-731
b2124	EFER_2210	30-101
b2240	EFER_0926	468-569
b2240	EFER_0926	678-731
b0163	EFER_0186	39-101
b0163	EFER_0186	69-170
b1852	EFER_1221	18-89
b1852	EFER_1221	489-560
b0846	EFER_0987	270-341
b3282	EFER_3266	0-71
b3282	EFER_3266	210-281
b3282	EFER_3266	330-410
b3282	EFER_3266	378-449
b3718	EFER_4016	240-320
b3718	EFER_4016	399-479
b3718	EFER_4016	468-539
b3718	EFER_4016	528-599
b1116	EFER_1280	69-140
b1116	EFER_1280	129-200
b1116	EFER_1280	309-380
b1116	EFER_1280	690-761
b1116	EFER_1280	930-1001
b1116	EFER_1280	999-1079
b3668	EFER_3965	600-680
b3668	EFER_3965	909-971
b3668	EFER_3965	969-1040
b3668	EFER_3965	1200-1271
b0910	EFER_1054	468-539
b3308	EFER_3291	9-80
b3308	EFER_3291	78-119
b3961	EFER_3801	39-161
b3961	EFER_3801	819-899
b3823	EFER_3678	480-530
b2701	EFER_0372	99-191
b2701	EFER_0372	159-230
b4263	EFER_3113	450-521
b4263	EFER_3113	1209-1280
b0934	EFER_1078	168-251
b0934	EFER_1078	279-371
b0892	EFER_1041	18-89
b0892	EFER_1041	228-320
b0892	EFER_1041	600-689
b0892	EFER_1041	1179-1271
b0892	EFER_1041	1248-1331
b0240	EFER_2738	69-140
b0240	EFER_2738	138-191
b0240	EFER_2738	189-269
b0240	EFER_2738	288-380
b0628	EFER_2476	0-89
b0628	EFER_2476	78-149
b0628	EFER_2476	819-860
b2241	EFER_0925	360-431
b2241	EFER_0925	639-719
b2241	EFER_0925	900-971
b0830	EFER_0971	810-911
b0830	EFER_0971	1419-1481
b2609	EFER_0463	18-89
b2311	EFER_0852	60-131
b2311	EFER_0852	330-389
b3552	EFER_3549	279-350
b3552	EFER_3549	378-449
b3640	EFER_3931	18-89
b3640	EFER_3931	150-221
b3413	EFER_3382	228-299
b3413	EFER_3382	468-539
b3266	EFER_3245	1038-1109
b3266	EFER_3245	1209-1259
b3266	EFER_3245	1290-1331
b3266	EFER_3245	1788-1859
b1237	EFER_1718	108-161
b1734	EFER_1333	1269-1340
b0852	EFER_0994	330-401
b0852	EFER_0994	459-530
b2529	EFER_0643	18-89
b2529	EFER_0643	69-140
b2529	EFER_0643	108-179
b2529	EFER_0643	189-260
b0114	EFER_0135	9-89
b0114	EFER_0135	330-401
b0114	EFER_0135	888-980
b0114	EFER_0135	1329-1400
b0114	EFER_0135	1368-1451
b0114	EFER_0135	1500-1571
b0114	EFER_0135	1758-1829
b0114	EFER_0135	1908-1979
b4539	EFER_2100	150-221
b2174	EFER_2263	18-71
b2597	EFER_0471	213-299
b0019	EFER_0013	0-101
b0019	EFER_0013	678-761
b1219	EFER_1741	78-131
b1219	EFER_1741	108-149
b3012	EFER_2952	618-680
b4469	EFER_2955	738-809
b4469	EFER_2955	1020-1100
b4469	EFER_2955	1548-1619
b4469	EFER_2955	1590-1661
b4469	EFER_2955	2058-2129
b4469	EFER_2955	2100-2171
b1896	EFER_1127	39-101
b1896	EFER_1127	810-860
b1896	EFER_1127	828-890
b2477	EFER_0698	570-641
b3396	EFER_3362	60-110
b3396	EFER_3362	90-149
b3396	EFER_3362	768-809
b3396	EFER_3362	1830-1901
b3396	EFER_3362	2019-2111
b3809	EFER_3693	258-350
b3809	EFER_3693	510-590
b1865	EFER_1207	90-170
b1865	EFER_1207	309-341
b2486	EFER_0689	1119-1181
b2486	EFER_0689	1260-1310
b3711	EFER_4007	288-359
b2965	EFER_2908	408-467
b0812	EFER_0954	48-119
b0812	EFER_0954	309-359
b2414	EFER_0759	138-209
b2414	EFER_0759	720-791
b3098	EFER_4376	48-119
b0437	EFER_2580	228-311
b0437	EFER_2580	300-359
b0383	EFER_2640	522-569
b0321	EFER_0420	189-260
b0321	EFER_0420	510-581
b0321	EFER_0420	639-710
b2719	EFER_0358	39-131
b2719	EFER_0358	318-401
b2024	EFER_2107	360-431
b2024	EFER_2107	480-551
b3026	EFER_2968	900-971
b3026	EFER_2968	1008-1079
b3026	EFER_2968	1230-1289
b0473	EFER_2544	159-230
b0473	EFER_2544	198-290
b0473	EFER_2544	450-521
b0473	EFER_2544	630-710
b0473	EFER_2544	678-761
b0473	EFER_2544	888-980
b0473	EFER_2544	978-1079
b0473	EFER_2544	1380-1451
b2169	EFER_2256	78-140
b2169	EFER_2256	408-449
b2169	EFER_2256	759-869
b3486	EFER_3478	99-170
b3486	EFER_3478	198-239
b3486	EFER_3478	1200-1280
b3486	EFER_3478	1689-1769
b3486	EFER_3478	2370-2459
b1260	EFER_1696	270-350
b3894	EFER_3882	78-149
b3894	EFER_3882	138-209
b3894	EFER_3882	519-590
b3894	EFER_3882	720-800
b3894	EFER_3882	1038-1139
b3894	EFER_3882	1140-1211
b3894	EFER_3882	1320-1451
b3894	EFER_3882	1479-1559
b3894	EFER_3882	1569-1640
b3894	EFER_3882	1620-1691
b3894	EFER_3882	2040-2129
b3894	EFER_3882	2520-2600
b0766	EFER_2343	498-560
b0390	EFER_2633	318-371
b0390	EFER_2633	348-410
b0390	EFER_2633	489-560
b3581	EFER_3579	39-110
b3691	EFER_3986	630-701
b3691	EFER_3986	999-1070
b2415	EFER_0757	99-170
b0826	EFER_0968	609-689
b3973	EFER_3778	519-590
b3973	EFER_3778	648-719
b3973	EFER_3778	780-860
b2051	EFER_2135	30-101
b2051	EFER_2135	99-170
b2051	EFER_2135	150-230
b2051	EFER_2135	270-320
b3542	EFER_3539	390-500
b1926	EFER_1167	159-251
b0155	EFER_0178	258-329
b0155	EFER_0178	780-851
b0155	EFER_0178	819-881
b0155	EFER_0178	939-1031
b0811	EFER_0953	300-380
b0086	EFER_0108	378-461
b0086	EFER_0108	570-650
b0086	EFER_0108	1080-1151
b0086	EFER_0108	1128-1211
b1334	EFER_1640	99-170
b1334	EFER_1640	360-431
b2715	EFER_0362	528-599
b2715	EFER_0362	630-719
b2715	EFER_0362	720-800
b2715	EFER_0362	789-869
b2715	EFER_0362	930-1010
b0475	EFER_0525	120-200
b0475	EFER_0525	198-269
b0475	EFER_0525	798-851
b3778	EFER_3726	99-170
b3778	EFER_3726	468-539
b3778	EFER_3726	588-710
b3778	EFER_3726	1539-1610
b3778	EFER_3726	1809-1901
b1741	EFER_1326	120-179
b2021	EFER_2104	18-89
b2021	EFER_2104	150-221
b2021	EFER_2104	468-569
b1870	EFER_1202	180-269
b1870	EFER_1202	240-299
b1870	EFER_1202	339-410
b1870	EFER_1202	549-620
b1304	EFER_1658	288-359
b1304	EFER_1658	549-620
b1268	EFER_1689	60-131
b1268	EFER_1689	429-500
b3283	EFER_3267	0-80
b3283	EFER_3267	99-179
b2780	EFER_0284	489-569
b2780	EFER_0284	750-821
b2780	EFER_0284	939-1010
b2780	EFER_0284	1080-1151
b2780	EFER_0284	1119-1211
b2780	EFER_0284	1200-1310
b2780	EFER_0284	1338-1439
b0153	EFER_0176	129-191
b0153	EFER_0176	699-770
b0153	EFER_0176	1080-1151
b0153	EFER_0176	1260-1331
b0153	EFER_0176	1860-1931
b3666	EFER_3963	69-179
b3666	EFER_3963	978-1049
b3666	EFER_3963	1170-1229
b3589	EFER_3583	360-440
b0799	EFER_2309	198-269
b0799	EFER_2309	258-341
b0799	EFER_2309	708-779
b0799	EFER_2309	810-881
b0799	EFER_2309	1848-1991
b0799	EFER_2309	1989-2030
b0799	EFER_2309	1998-2060
b3732	EFER_4031	0-71
b3732	EFER_4031	249-341
b3732	EFER_4031	600-680
b3732	EFER_4031	729-800
b3732	EFER_4031	798-881
b3732	EFER_4031	978-1070
b3404	EFER_3372	39-110
b3404	EFER_3372	138-200
b3404	EFER_3372	219-290
b3404	EFER_3372	828-899
b3404	EFER_3372	1140-1211
b3793	EFER_3710	750-821
b3034	EFER_2975	399-470
b3034	EFER_2975	468-551
b3671	EFER_3968	228-299
b3671	EFER_3968	1320-1400
b4160	EFER_4214	108-200
b4160	EFER_4214	348-419
b3165	EFER_3144	39-110
b1114	EFER_1278	429-530
b1114	EFER_1278	1458-1550
b1114	EFER_1278	1668-1769
b1114	EFER_1278	2439-2561
b1114	EFER_1278	3168-3209
b3240	EFER_3218	489-530
b3240	EFER_3218	810-869
b3240	EFER_3218	1368-1439
b2953	EFER_2892	69-140
b2953	EFER_2892	108-209
b2953	EFER_2892	180-260
b3985	EFER_3769	18-119
b3985	EFER_3769	240-341
b3985	EFER_3769	309-401
b3858	EFER_3618	138-230
b2052	EFER_2136	240-311
b2052	EFER_2136	669-749
b1606	EFER_1431	9-89
b3887	EFER_3892	129-200
b0038	EFER_0046	369-449
b0038	EFER_0046	588-659
b1208	EFER_1753	459-539
b1883	EFER_1143	9-71
b1015	EFER_1912	630-671
b1015	EFER_1912	639-710
b1015	EFER_1912	978-1049
b1015	EFER_1912	1068-1139
b1492	EFER_1577	240-311
b1492	EFER_1577	939-1001
b1232	EFER_1723	108-209
b1232	EFER_1723	219-311
b1232	EFER_1723	399-479
b1232	EFER_1723	489-560
b2292	EFER_0877	420-500
b3790	EFER_3714	60-119
b2320	EFER_0843	90-161
b2320	EFER_0843	450-521
b2320	EFER_0843	519-611
b2320	EFER_0843	918-1001
b2480	EFER_0695	339-389
b2947	EFER_2886	0-71
b2947	EFER_2886	390-470
b3243	EFER_3221	699-779
b3847	EFER_3634	1239-1319
b0780	EFER_2331	339-389
b0780	EFER_2331	360-431
b0780	EFER_2331	618-671
b0780	EFER_2331	810-869
b1233	EFER_1722	219-269
b0173	EFER_0195	18-89
b0173	EFER_0195	369-440
b0173	EFER_0195	678-779
b2585	EFER_0488	69-161
b2585	EFER_0488	1038-1109
b1091	EFER_1836	48-131
b3891	EFER_3886	30-110
b3891	EFER_3886	180-251
b3891	EFER_3886	240-329
b3891	EFER_3886	588-659
b3891	EFER_3886	678-731
b2222	EFER_0937	468-521
b0732	EFER_2372	90-161
b0732	EFER_2372	210-290
b0732	EFER_2372	498-569
b0732	EFER_2372	768-851
b0732	EFER_2372	1368-1451
b0867	EFER_1010	99-170
b0867	EFER_1010	159-230
b3241	EFER_3219	249-299
b3241	EFER_3219	288-341
b3241	EFER_3219	339-401
b3728	EFER_4026	270-350
b3728	EFER_4026	369-449
b3728	EFER_4026	909-989
b3085	EFER_4393	159-200
b3085	EFER_4393	330-401
b3038	EFER_2979	48-119
b3038	EFER_2979	228-311
b3038	EFER_2979	339-401
b3038	EFER_2979	369-410
b3038	EFER_2979	768-869
b0464	EFER_2553	9-71
b0464	EFER_2553	459-530
b0464	EFER_2553	558-611
b4221	EFER_4301	39-131
b4221	EFER_4301	363-440
b4221	EFER_4301	420-512
b4221	EFER_4301	711-809
b4221	EFER_4301	861-911
b4221	EFER_4301	1311-1379
b4221	EFER_4301	1413-1523
b4221	EFER_4301	2019-2102
b4221	EFER_4301	2268-2342
b4221	EFER_4301	2808-2852
b4221	EFER_4301	3033-3101
b4221	EFER_4301	3069-3173
b0922	EFER_1066	60-131
b0922	EFER_1066	498-611
b0922	EFER_1066	1029-1091
b0922	EFER_1066	1098-1169
b0922	EFER_1066	1140-1220
b0805	EFER_2303	480-551
b0805	EFER_2303	768-839
b0805	EFER_2303	1080-1151
b0805	EFER_2303	1509-1619
b0805	EFER_2303	1818-1889
b0805	EFER_2303	1899-1970
b1719	EFER_1347	438-509
b1719	EFER_1347	600-671
b1719	EFER_1347	849-941
b1719	EFER_1347	1308-1379
b1719	EFER_1347	1719-1790
b1719	EFER_1347	1779-1850
b1678	EFER_1374	240-320
b1678	EFER_1374	660-731
b2417	EFER_0755	249-320
b2149	EFER_2234	249-329
b2149	EFER_2234	309-380
b2149	EFER_2234	588-659
b2149	EFER_2234	648-719
b2149	EFER_2234	828-899
b2149	EFER_2234	1329-1409
b3406	EFER_3374	39-140
b3406	EFER_3374	108-200
b3406	EFER_3374	378-449
b4181	EFER_4234	60-125
b4181	EFER_4234	315-371
b2464	EFER_0715	168-209
b0113	EFER_0133	99-170
b0113	EFER_0133	489-530
b0113	EFER_0133	540-629
b2733	EFER_0334	189-260
b2733	EFER_0334	1218-1289
b2733	EFER_0334	1278-1361
b2733	EFER_0334	1440-1511
b2733	EFER_0334	1659-1751
b2733	EFER_0334	1878-1940
b2733	EFER_0334	2208-2279
b2733	EFER_0334	2280-2321
b2733	EFER_0334	2340-2411
b2569	EFER_0505	99-170
b2569	EFER_0505	138-221
b2569	EFER_0505	510-581
b2569	EFER_0505	1569-1640
b2569	EFER_0505	1659-1769
b0723	EFER_2389	660-731
b0723	EFER_2389	810-881
b0723	EFER_2389	858-929
b0723	EFER_2389	1179-1259
b0723	EFER_2389	1668-1739
b2045	EFER_2129	849-929
b4012	EFER_4065	30-101
b2989	EFER_2932	189-251
b0781	EFER_2330	9-110
b0781	EFER_2330	468-539
b0781	EFER_2330	549-620
b0781	EFER_2330	840-920
b0781	EFER_2330	888-959
b2339	EFER_0825	471-539
b3192	EFER_3169	210-260
b1221	EFER_1739	540-620
b4169	EFER_4222	198-269
b4169	EFER_4222	270-350
b4169	EFER_4222	870-950
b4169	EFER_4222	1209-1280
b1060	EFER_1869	30-101
b2581	EFER_0493	348-419
b0213	EFER_0242	39-131
b0213	EFER_0242	339-431
b3604	EFER_3598	48-119
b3604	EFER_3598	519-560
b0855	EFER_0998	9-89
b0855	EFER_0998	60-131
b0855	EFER_0998	99-149
b0855	EFER_0998	510-590
b0071	EFER_0093	78-140
b0071	EFER_0093	288-380
b4403	EFER_4501	240-311
b1018	EFER_1910	288-371
b1018	EFER_1910	498-569
b1784	EFER_1806	78-149
b1959	EFER_1943	330-401
b3456	EFER_3429	1080-1169
b3943	EFER_3819	288-389
b3943	EFER_3819	618-689
b4154	EFER_4208	339-410
b4154	EFER_4208	399-491
b4154	EFER_4208	759-851
b4154	EFER_4208	909-980
b4154	EFER_4208	1368-1451
b4154	EFER_4208	1578-1649
b3485	EFER_3477	489-569
b3485	EFER_3477	609-689
b1688	EFER_1364	480-539
b1688	EFER_1364	609-659
b4558	EFER_3694	18-101
b3860	EFER_3616	168-260
b0008	EFER_0007	639-710
b0008	EFER_0007	780-851
b0008	EFER_0007	870-941
b1711	EFER_1354	150-251
b1711	EFER_1354	570-629
b3129	EFER_4364	18-149
b3129	EFER_4364	189-260
b3656	EFER_3949	489-560
b3656	EFER_3949	630-701
b3656	EFER_3949	1188-1259
b3656	EFER_3949	1278-1370
b3656	EFER_3949	1740-1799
b1049	EFER_1878	48-110
b1049	EFER_1878	1068-1139
b1049	EFER_1878	1260-1319
b1049	EFER_1878	1728-1781
b1049	EFER_1878	2049-2120
b1049	EFER_1878	2319-2390
b1049	EFER_1878	2358-2429
b2904	EFER_2840	150-221
b2676	EFER_0394	60-140
b1148	EFER_0585	99-170
b3836	EFER_3644	0-110
b0368	EFER_2651	240-311
b0368	EFER_2651	429-500
b3440	EFER_3416	198-281
b2360	EFER_0576	249-320
b2360	EFER_0576	510-581
b3723	EFER_4021	210-290
b3723	EFER_4021	270-341
b3723	EFER_4021	309-419
b3723	EFER_4021	438-521
b3812	EFER_3690	9-80
b3812	EFER_3690	69-131
b2125	EFER_2211	99-170
b2125	EFER_2211	309-380
b2471	EFER_0707	270-341
b3201	EFER_3178	180-221
b0880	EFER_1028	69-119
b0880	EFER_1028	99-140
b2146	EFER_2231	519-599
b2146	EFER_2231	858-941
b4383	EFER_4480	300-380
b4383	EFER_4480	459-530
b4383	EFER_4480	828-920
b0087	EFER_0109	30-131
b0087	EFER_0109	198-281
b0087	EFER_0109	258-329
b0087	EFER_0109	858-929
b0087	EFER_0109	978-1049
b3938	EFER_3833	90-209
b3938	EFER_3833	198-269
b0693	EFER_2418	819-899
b0693	EFER_2418	978-1049
b0693	EFER_2418	1089-1169
b0693	EFER_2418	1590-1661
b0693	EFER_2418	1809-1889
b0136	EFER_0158	69-131
b4004	EFER_3750	309-380
b4004	EFER_3750	489-560
b4004	EFER_3750	858-950
b4004	EFER_3750	1089-1160
b4004	EFER_3750	1218-1301
b0623	EFER_2480	48-131
b3418	EFER_3387	960-1031
b3418	EFER_3387	1419-1469
b4122	EFER_4176	0-80
b4122	EFER_4176	1329-1421
b4122	EFER_4176	1449-1520
b3185	EFER_3162	150-221
b4144	EFER_4196	90-161
b3952	EFER_3811	30-101
b0070	EFER_0085	189-269
b0885	EFER_1033	9-80
b0885	EFER_1033	129-200
b3709	EFER_4005	528-599
b3709	EFER_4005	768-839
b3709	EFER_4005	819-890
b3709	EFER_4005	888-959
b2336	EFER_0827	660-701
b3620	EFER_3909	78-161
b3620	EFER_3909	660-731
b3620	EFER_3909	828-899
b0330	EFER_2661	438-509
b0330	EFER_2661	819-869
b0330	EFER_2661	939-1001
b0330	EFER_2661	978-1070
b0330	EFER_2661	1158-1241
b0330	EFER_2661	1209-1271
b0947	EFER_1084	480-581
b2078	EFER_2165	9-89
b2078	EFER_2165	60-101
b2078	EFER_2165	768-869
b3888	EFER_3891	150-209
b3888	EFER_3891	729-800
b3094	EFER_4381	318-389
b1557	EFER_4436	60-119
b3136	EFER_4355	450-509
b3136	EFER_4355	549-629
b4232	EFER_4310	18-89
b4232	EFER_4310	588-680
b0151	EFER_0174	30-101
b0151	EFER_0174	90-161
b0151	EFER_0174	210-281
b0151	EFER_0174	429-521
b2796	EFER_0264	0-71
b2796	EFER_0264	390-461
b2796	EFER_0264	429-521
b2796	EFER_0264	498-569
b2796	EFER_0264	579-650
b2796	EFER_0264	1050-1121
b2796	EFER_0264	1188-1271
b3733	EFER_4032	9-80
b3733	EFER_4032	189-269
b3733	EFER_4032	240-320
b3733	EFER_4032	360-431
b3733	EFER_4032	528-611
b3733	EFER_4032	678-749
b3733	EFER_4032	750-821
b2070	EFER_2157	48-101
b2070	EFER_2157	669-749
b2070	EFER_2157	1170-1241
b2070	EFER_2157	1359-1451
b3131	EFER_4362	408-491
b3235	EFER_3206	459-530
b0797	EFER_2311	60-149
b0797	EFER_2311	129-230
b0797	EFER_2311	300-341
b0797	EFER_2311	570-650
b0797	EFER_2311	1098-1169
b4089	EFER_4281	18-101
b4089	EFER_4281	288-371
b0684	EFER_2424	69-140
b0284	EFER_2821	309-380
b0284	EFER_2821	720-761
b0284	EFER_2821	1590-1649
b0284	EFER_2821	1728-1769
b0284	EFER_2821	1758-1799
b0284	EFER_2821	2049-2129
b0648	EFER_2455	150-209
b0648	EFER_2455	579-659
b2722	EFER_0355	69-149
b2722	EFER_0355	510-569
b2722	EFER_0355	540-581
b2722	EFER_0355	549-650
b2722	EFER_0355	729-809
b3047	EFER_2988	39-110
b2750	EFER_0317	39-110
b2750	EFER_0317	78-149
b2750	EFER_0317	159-230
b1275	EFER_1682	180-230
b1129	EFER_1801	18-101
b1129	EFER_1801	579-629
b2380	EFER_0788	0-80
b2380	EFER_0788	579-671
b1519	EFER_1555	429-491
b1519	EFER_1555	489-581
b2764	EFER_0298	18-89
b2764	EFER_0298	660-749
b2764	EFER_0298	789-869
b2764	EFER_0298	1248-1331
b2764	EFER_0298	1419-1469
b2764	EFER_0298	1458-1550
b2764	EFER_0298	1689-1760
b0946	EFER_1083	198-281
b3210	EFER_3187	9-80
b3210	EFER_3187	1329-1391
b2171	EFER_2259	240-311
b3708	EFER_4004	150-251
b3708	EFER_4004	390-461
b3708	EFER_4004	438-521
b3708	EFER_4004	600-680
b3708	EFER_4004	810-881
b3708	EFER_4004	1110-1181
b3708	EFER_4004	1269-1340
b3771	EFER_3731	399-470
b3771	EFER_3731	438-500
b3771	EFER_3731	618-689
b3771	EFER_3731	858-929
b3771	EFER_3731	1080-1139
b3771	EFER_3731	1758-1841
b3439	EFER_3415	570-620
b3294	EFER_3278	180-251
b0450	EFER_2567	108-179
b3749	EFER_4048	429-521
b3749	EFER_4048	870-941
b3749	EFER_4048	1020-1121
b3749	EFER_4048	1299-1379
b2964	EFER_2907	0-80
b2964	EFER_2907	798-869
b2964	EFER_2907	1038-1109
b4196	EFER_4249	108-161
b3846	EFER_3635	348-419
b3846	EFER_3635	1020-1130
b3846	EFER_3635	1410-1451
b3910	EFER_3862	429-491
b3910	EFER_3862	489-569
b4193	EFER_4246	30-101
b4193	EFER_4246	69-110
b4193	EFER_4246	168-230
b4193	EFER_4246	600-671
b4371	EFER_4412	120-221
b4371	EFER_4412	360-431
b4371	EFER_4412	450-521
b4371	EFER_4412	489-539
b4371	EFER_4412	789-881
b2438	EFER_0732	108-200
b2438	EFER_0732	198-299
b2438	EFER_0732	360-431
b2474	EFER_0703	108-179
b2474	EFER_0703	189-269
b2474	EFER_0703	948-1019
b2474	EFER_0703	1089-1160
b2474	EFER_0703	1278-1361
b2474	EFER_0703	1698-1769
b1523	EFER_1551	39-101
b3630	EFER_3921	378-440
b3630	EFER_3921	408-449
b3009	EFER_2949	459-521
b1817	EFER_1259	78-149
b1817	EFER_1259	828-911
b1817	EFER_1259	879-950
b2897	EFER_2832	69-140
b4208	EFER_4268	120-200
b4208	EFER_4268	498-629
b4208	EFER_4268	630-701
b4529	EFER_1620	39-110
b1123	EFER_1287	138-209
b1123	EFER_1287	498-611
b1123	EFER_1287	699-770
b1123	EFER_1287	960-1031
b0175	EFER_0197	30-140
b0175	EFER_0197	429-491
b0175	EFER_0197	579-620
b3006	EFER_2947	0-71
b3006	EFER_2947	108-179
b3432	EFER_3409	669-731
b3432	EFER_3409	1470-1541
b3432	EFER_3409	1749-1799
b1131	EFER_1799	30-119
b0686	EFER_2422	129-200
b0686	EFER_2422	300-371
b2361	EFER_0575	129-200
b2361	EFER_0575	279-350
b3225	EFER_3196	159-239
b2278	EFER_0892	78-170
b2278	EFER_0892	1539-1619
b2503	EFER_0673	1230-1289
b0462	EFER_2555	0-71
b0462	EFER_2555	69-140
b0462	EFER_2555	279-359
b0462	EFER_2555	420-509
b0462	EFER_2555	768-851
b0462	EFER_2555	849-920
b0462	EFER_2555	969-1040
b0462	EFER_2555	1170-1241
b0462	EFER_2555	1488-1601
b0462	EFER_2555	1569-1649
b0462	EFER_2555	1770-1859
b0462	EFER_2555	2259-2330
b0462	EFER_2555	2640-2720
b0462	EFER_2555	2760-2861
b0462	EFER_2555	3069-3140
b3915	EFER_3858	30-110
b3915	EFER_3858	78-179
b3179	EFER_3156	0-71
b3179	EFER_3156	180-251
b3179	EFER_3156	378-449
b3179	EFER_3156	510-611
b1871	EFER_1201	48-131
b1871	EFER_1201	780-821
b2285	EFER_0885	408-479
b0133	EFER_0155	189-281
b0133	EFER_0155	399-461
b0133	EFER_0155	489-560
b2688	EFER_0381	480-551
b2688	EFER_0381	849-920
b2688	EFER_0381	1008-1079
b2290	EFER_0879	309-380
b2290	EFER_0879	1089-1160
b2290	EFER_0879	1128-1190
b3932	EFER_3840	90-161
b3932	EFER_3840	300-371
b0793	EFER_2315	9-89
b0793	EFER_2315	120-191
b0793	EFER_2315	498-611
b0793	EFER_2315	579-620
b0793	EFER_2315	618-701
b0793	EFER_2315	1050-1121
b1530	EFER_1545	270-329
b4123	EFER_4177	789-830
b4123	EFER_4177	909-959
b4123	EFER_4177	1230-1310
b3650	EFER_3942	30-101
b3650	EFER_3942	150-221
b3650	EFER_3942	288-410
b3650	EFER_3942	570-659
b3650	EFER_3942	708-779
b3650	EFER_3942	969-1010
b3650	EFER_3942	1119-1190
b3650	EFER_3942	1488-1580
b3650	EFER_3942	1860-1931
b3633	EFER_3924	570-641
b2894	EFER_2829	0-80
b2894	EFER_2829	678-749
b4261	EFER_4343	0-119
b4261	EFER_4343	168-239
b4209	EFER_4269	570-641
b4378	EFER_4475	258-341
b4378	EFER_4475	468-551
b1191	EFER_1764	258-311
b3355	EFER_3328	159-251
b2342	EFER_0822	378-449
b2342	EFER_0822	630-719
b4014	EFER_4067	699-761
b4014	EFER_4067	990-1061
b4014	EFER_4067	1428-1511
b1940	EFER_1925	330-419
b1940	EFER_1925	390-431
b3986	EFER_3768	168-239
b1053	EFER_1875	579-671
b1514	EFER_1563	0-71
b2756	EFER_0307	459-539
b0110	EFER_0130	69-161
b2616	EFER_0457	588-659
b2616	EFER_0457	630-719
b2616	EFER_0457	759-830
b2616	EFER_0457	888-989
b1269	EFER_1688	0-80
b1269	EFER_1688	198-299
b1269	EFER_1688	330-401
b0753	EFER_2357	198-269
b0753	EFER_2357	240-311
b0753	EFER_2357	300-371
b3410	EFER_3378	18-89
b3410	EFER_3378	108-221
b1099	EFER_1828	669-719
b0095	EFER_0117	0-131
b0095	EFER_0117	420-491
b0095	EFER_0117	639-710
b2511	EFER_0661	189-230
b2511	EFER_0661	210-260
b2511	EFER_0661	918-989
b2511	EFER_0661	1248-1319
b0733	EFER_2371	138-209
b0733	EFER_2371	228-299
b0733	EFER_2371	468-590
b0733	EFER_2371	1128-1199
b0733	EFER_2371	1368-1451
b0733	EFER_2371	1428-1499
b0493	EFER_0551	249-329
b0493	EFER_0551	468-551
b0493	EFER_0551	720-800
b0655	EFER_2448	339-380
b0655	EFER_2448	480-620
b0655	EFER_2448	708-779
b4022	EFER_4084	519-590
b0336	EFER_2784	0-71
b0336	EFER_2784	480-560
b0336	EFER_2784	558-629
b0336	EFER_2784	639-710
b3769	EFER_3733	120-191
b1136	EFER_1794	429-500
b1136	EFER_1794	780-821
b1136	EFER_1794	789-869
b1136	EFER_1794	1119-1190
b1136	EFER_1794	1170-1211
b0386	EFER_2637	150-221
b3499	EFER_3492	69-140
b3499	EFER_3492	549-629
b2660	EFER_0412	0-71
b2660	EFER_0412	90-230
b2660	EFER_0412	360-461
b2660	EFER_0412	900-1001
b4396	EFER_4495	678-749
b0724	EFER_2388	39-110
b0724	EFER_2388	369-440
b0724	EFER_2388	588-680
b2763	EFER_0299	30-101
b2763	EFER_0299	669-731
b2763	EFER_0299	720-809
b2763	EFER_0299	798-869
b2763	EFER_0299	1329-1400
b2763	EFER_0299	1539-1619
b3710	EFER_4006	318-371
b3710	EFER_4006	348-401
b3710	EFER_4006	1068-1139
b2436	EFER_0736	270-341
b1451	EFER_1454	138-209
b1451	EFER_1454	189-281
b1451	EFER_1454	309-380
b1451	EFER_1454	810-890
b1451	EFER_1454	1080-1151
b1451	EFER_1454	1128-1181
b1451	EFER_1454	1188-1271
b1495	EFER_1573	0-71
b1495	EFER_1573	1428-1490
b3792	EFER_3712	90-161
b3792	EFER_3712	360-431
b3792	EFER_3712	408-479
b3792	EFER_3712	630-701
b0092	EFER_0114	0-80
b0092	EFER_0114	90-200
b0092	EFER_0114	210-260
b0092	EFER_0114	330-401
b0092	EFER_0114	618-689
b0092	EFER_0114	759-869
b1806	EFER_1274	48-89
b1806	EFER_1274	60-131
b1442	EFER_1516	168-260
b1442	EFER_1516	288-359
b1442	EFER_1516	828-899
b2211	EFER_0949	99-179
b2211	EFER_0949	708-779
b2211	EFER_0949	798-911
b2211	EFER_0949	918-989
b1887	EFER_1134	189-230
b0555	EFER_2701	369-440
b0729	EFER_2384	558-650
b0729	EFER_2384	660-740
b0729	EFER_2384	780-839
b3392	EFER_3358	90-170
b0179	EFER_0202	30-101
b0179	EFER_0202	270-341
b0179	EFER_0202	699-770
b0179	EFER_0202	798-869
b1605	EFER_1432	48-119
b1605	EFER_1432	480-521
b1605	EFER_1432	570-641
b0653	EFER_2450	429-500
b3195	EFER_3172	210-290
b3195	EFER_3172	528-590
b3599	EFER_3590	120-191
b3599	EFER_3590	360-431
b3599	EFER_3590	1440-1511
b3599	EFER_3590	1689-1760
b3599	EFER_3590	1830-1901
b0792	EFER_2316	330-389
b3772	EFER_3730	138-191
b3772	EFER_3730	168-239
b3772	EFER_3730	480-551
b3772	EFER_3730	1299-1421
b3772	EFER_3730	1440-1529
b0141	EFER_0164	219-290
b0096	EFER_0118	198-269
b0096	EFER_0118	240-290
b0096	EFER_0118	438-509
b0096	EFER_0118	579-650
b0096	EFER_0118	789-869
b2150	EFER_2235	750-839
b1126	EFER_1290	78-140
b1126	EFER_1290	348-419
b1126	EFER_1290	540-611
b2185	EFER_2275	69-140
b0050	EFER_0061	168-251
b0050	EFER_0061	228-320
b1900	EFER_1124	318-371
b1900	EFER_1124	399-461
b0083	EFER_0105	108-191
b0083	EFER_0105	168-239
b0083	EFER_0105	240-350
b2934	EFER_2865	48-161
b2934	EFER_2865	309-380
b2498	EFER_0678	30-89
b2498	EFER_0678	249-311
b2498	EFER_0678	339-410
b1767	EFER_1297	168-239
b1767	EFER_1297	369-449
b1513	EFER_1564	339-431
b1513	EFER_1564	399-479
b1513	EFER_1564	1278-1319
b1513	EFER_1564	1308-1349
b1513	EFER_1564	1320-1400
b3724	EFER_4022	138-209
b3724	EFER_4022	309-380
b3867	EFER_3610	9-89
b3867	EFER_3610	339-410
b3867	EFER_3610	480-551
b3867	EFER_3610	1068-1139
b0424	EFER_2601	69-149
b0424	EFER_2601	120-191
b0424	EFER_2601	300-371
b2711	EFER_0367	99-170
b2711	EFER_0367	150-230
b2711	EFER_0367	339-410
b2711	EFER_0367	489-560
b2711	EFER_0367	630-701
b2711	EFER_0367	870-989
b3937	EFER_3834	429-500
b4340	EFER_3088	69-110
b4340	EFER_3088	78-170
b4340	EFER_3088	339-431
b4340	EFER_3088	468-560
b4340	EFER_3088	660-779
b4340	EFER_3088	828-899
b4340	EFER_3088	1119-1190
b2809	EFER_0258	138-209
b3169	EFER_3148	369-461
b3169	EFER_3148	528-629
b3169	EFER_3148	678-749
b3169	EFER_3148	888-971
b3169	EFER_3148	1068-1139
b3169	EFER_3148	1149-1250
b3169	EFER_3148	1338-1409
b3492	EFER_3485	309-359
b3492	EFER_3485	1098-1160
b0871	EFER_1014	90-170
b0871	EFER_1014	750-830
b0871	EFER_1014	1050-1130
b0449	EFER_2568	228-299
b0449	EFER_2568	519-629
b4159	EFER_4213	18-89
b4159	EFER_4213	300-350
b4159	EFER_4213	1770-1859
b4159	EFER_4213	1908-1991
b4159	EFER_4213	2160-2240
b4159	EFER_4213	2298-2381
b4159	EFER_4213	2490-2591
b4159	EFER_4213	2598-2711
b4159	EFER_4213	2889-2969
b4159	EFER_4213	3009-3080
b3389	EFER_3355	618-689
b3389	EFER_3355	858-929
b1388	EFER_1608	9-89
b3430	EFER_3407	990-1040
b4078	EFER_4294	189-269
b4078	EFER_4294	549-611
b1494	EFER_1574	369-461
b1494	EFER_1574	1098-1163
b1494	EFER_1574	1923-1961
b2709	EFER_0369	60-131
b2709	EFER_0369	360-440
b2709	EFER_0369	528-569
b2709	EFER_0369	579-650
b2709	EFER_0369	1299-1370
b3560	EFER_3561	9-80
b3560	EFER_3561	258-329
b3560	EFER_3561	549-620
b3560	EFER_3561	588-689
b3560	EFER_3561	660-749
b0452	EFER_2565	150-230
b0452	EFER_2565	390-470
b0452	EFER_2565	438-521
b0452	EFER_2565	720-791
b1823	EFER_1252	60-131
b1823	EFER_1252	120-200
b2203	EFER_2293	60-149
b2203	EFER_2293	219-299
b3140	EFER_4351	99-170
b3140	EFER_4351	348-419
b3140	EFER_4351	468-551
b0329	EFER_2662	99-170
b0002	EFER_0001	48-131
b0002	EFER_0001	318-371
b0002	EFER_0001	660-710
b0002	EFER_0001	1119-1181
b0002	EFER_0001	1638-1709
b0002	EFER_0001	1719-1799
b0477	EFER_0527	69-161
b0477	EFER_0527	249-320
b0477	EFER_0527	288-380
b0477	EFER_0527	948-1031
b0477	EFER_0527	1068-1130
b2844	EFER_2775	300-359
b2844	EFER_2775	450-509
b1932	EFER_2671	168-230
b1611	EFER_1426	288-359
b1611	EFER_1426	438-500
b1611	EFER_1426	1269-1340
b2075	EFER_2162	378-449
b2075	EFER_2162	459-560
b2075	EFER_2162	849-920
b2075	EFER_2162	918-1010
b2075	EFER_2162	1170-1241
b2075	EFER_2162	1590-1670
b2075	EFER_2162	1959-2030
b2075	EFER_2162	2139-2210
b2075	EFER_2162	2280-2321
b2075	EFER_2162	2349-2441
b2075	EFER_2162	2499-2570
b2075	EFER_2162	2568-2651
b2075	EFER_2162	2748-2870
b2075	EFER_2162	3000-3059
b0426	EFER_2599	168-239
b0426	EFER_2599	330-401
b4260	EFER_4342	18-89
b4260	EFER_4342	360-431
b4260	EFER_4342	720-821
b4260	EFER_4342	819-890
b4260	EFER_4342	1080-1151
b4260	EFER_4342	1368-1421
b4260	EFER_4342	1389-1451
b3099	EFER_4375	279-350
b2281	EFER_0889	390-470
b2553	EFER_0522	78-131
b2553	EFER_0522	99-170
b2553	EFER_0522	159-230
b2553	EFER_0522	219-290
b0417	EFER_2608	99-170
b1631	EFER_1412	489-560
b3648	EFER_3940	258-389
b3648	EFER_3940	369-440
b0594	EFER_2500	270-350
b0594	EFER_2500	438-521
b0594	EFER_2500	1290-1361
b0594	EFER_2500	1329-1409
b1389	EFER_1607	48-131
b1913	EFER_1181	168-221
b1913	EFER_1181	489-551
b1913	EFER_1181	1608-1679
b3827	EFER_3673	309-380
b2571	EFER_0503	39-110
b2571	EFER_0503	90-191
b2571	EFER_0503	459-530
b2571	EFER_0503	570-641
b2571	EFER_0503	639-710
b2571	EFER_0503	690-770
b2571	EFER_0503	870-941
b3780	EFER_3724	39-119
b3780	EFER_3724	228-290
b3780	EFER_3724	339-419
b3780	EFER_3724	438-509
b3780	EFER_3724	639-731
b3780	EFER_3724	1080-1151
b3720	EFER_4018	78-170
b3720	EFER_4018	150-221
b3720	EFER_4018	570-650
b3720	EFER_4018	678-761
b3720	EFER_4018	789-869
b3720	EFER_4018	1350-1421
b3720	EFER_4018	1440-1511
b2708	EFER_0370	570-641
b2708	EFER_0370	828-869
b2708	EFER_0370	849-920
b3804	EFER_3701	120-179
b3804	EFER_3701	600-680
b3158	EFER_3121	210-290
b3158	EFER_3121	390-461
b3158	EFER_3121	699-770
b3158	EFER_3121	738-821
b2195	EFER_2285	30-110
b2195	EFER_2285	78-161
b2195	EFER_2285	300-371
b1104	EFER_1824	33-122
b3160	EFER_3123	558-650
b2716	EFER_0361	168-239
b2716	EFER_0361	288-359
b2716	EFER_0361	720-821
b2716	EFER_0361	960-1031
b2716	EFER_0361	1098-1169
b3898	EFER_3874	18-89
b3898	EFER_3874	279-350
b3898	EFER_3874	750-821
b1868	EFER_1204	60-140
b1868	EFER_1204	159-230
b1868	EFER_1204	639-710
b3342	EFER_3312	9-89
b3342	EFER_3312	168-251
b3342	EFER_3312	219-290
b0577	EFER_2532	378-449
b0577	EFER_2532	600-731
b0577	EFER_2532	1098-1160
b0577	EFER_2532	1128-1220
b3822	EFER_3679	360-440
b3822	EFER_3679	558-629
b3822	EFER_3679	630-701
b3822	EFER_3679	1710-1781
b1054	EFER_1874	549-590
b0869	EFER_1012	99-170
b0869	EFER_1012	138-209
b0869	EFER_1012	939-1010
b0026	EFER_0018	30-101
b0026	EFER_0018	288-371
b0026	EFER_0018	399-500
b0026	EFER_0018	609-680
b0026	EFER_0018	849-941
b0026	EFER_0018	1089-1169
b0026	EFER_0018	1170-1280
b0026	EFER_0018	2190-2270
b0026	EFER_0018	2598-2669
b0026	EFER_0018	2709-2801
b1274	EFER_1683	39-110
b1274	EFER_1683	210-260
b1274	EFER_1683	480-551
b1274	EFER_1683	759-839
b1274	EFER_1683	1728-1799
b1274	EFER_1683	1809-1880
b1274	EFER_1683	1959-2039
b1274	EFER_1683	2370-2429
b4174	EFER_4227	108-221
b4174	EFER_4227	330-419
b1329	EFER_1647	180-239
b1329	EFER_1647	219-269
b3931	EFER_3841	69-110
b3931	EFER_3841	78-161
b3931	EFER_3841	288-359
b3931	EFER_3841	588-641
b3931	EFER_3841	648-749
b3931	EFER_3841	870-950
b3931	EFER_3841	990-1091
b3931	EFER_3841	1080-1139
b4055	EFER_4157	510-581
b4227	EFER_4306	120-191
b3744	EFER_4043	138-209
b3744	EFER_4043	300-389
b0593	EFER_2501	999-1061
b4040	EFER_4131	318-359
b3313	EFER_3296	9-89
b3313	EFER_3296	249-341
b1783	EFER_1805	510-581
b1783	EFER_1805	1119-1211
b1783	EFER_1805	1239-1310
b1783	EFER_1805	1599-1679
b1783	EFER_1805	1710-1829
b1650	EFER_1394	0-71
b1650	EFER_1394	39-119
b1650	EFER_1394	588-659
b0591	EFER_2503	90-161
b0591	EFER_2503	168-269
b0591	EFER_2503	498-569
b0591	EFER_2503	699-770
b1088	EFER_1840	99-170
b1088	EFER_1840	180-239
b1088	EFER_1840	279-359
b1088	EFER_1840	339-410
b1088	EFER_1840	399-479
b1808	EFER_1272	1020-1079
b1808	EFER_1272	1470-1529
b3228	EFER_3198	30-110
b3228	EFER_3198	180-251
b4547	EFER_0705	108-179
b0796	EFER_2312	90-170
b0796	EFER_2312	309-380
b0529	EFER_0571	228-311
b0529	EFER_0571	429-500
b0529	EFER_0571	708-779
b0529	EFER_0571	768-839
b2562	EFER_0513	108-179
b0640	EFER_2466	9-80
b0640	EFER_2466	390-461
b0523	EFER_0564	408-479
b2791	EFER_0270	18-101
b2791	EFER_0270	90-149
b2791	EFER_0270	498-581
b1880	EFER_1194	90-161
b1739	EFER_1328	78-149
b1400	EFER_1596	99-170
b4019	EFER_4072	180-260
b4019	EFER_4072	1098-1139
b4019	EFER_4072	1110-1169
b4019	EFER_4072	1758-1811
b4019	EFER_4072	1908-1979
b4019	EFER_4072	2718-2801
b4019	EFER_4072	3429-3500
b4019	EFER_4072	3519-3581
b0906	EFER_1051	138-209
b0906	EFER_1051	228-299
b0906	EFER_1051	288-380
b0906	EFER_1051	348-440
b0742	EFER_2362	18-110
b0742	EFER_2362	78-161
b0742	EFER_2362	228-320
b0742	EFER_2362	450-500
b0742	EFER_2362	639-710
b0742	EFER_2362	699-770
b3155	EFER_3118	129-209
b0741	EFER_2363	39-149
b0741	EFER_2363	129-191
b0741	EFER_2363	348-419
b1815	EFER_1261	1428-1499
b1815	EFER_1261	1518-1589
b4386	EFER_4483	258-329
b4386	EFER_4483	339-380
b1423	EFER_1503	1158-1211
b2992	EFER_2935	129-209
b2746	EFER_0322	228-299
b4240	EFER_4322	630-701
b0886	EFER_1034	228-320
b0886	EFER_1034	360-431
b0886	EFER_1034	438-509
b0886	EFER_1034	609-680
b0886	EFER_1034	879-950
b3451	EFER_3423	0-140
b0422	EFER_2603	0-71
b0422	EFER_2603	60-119
b0422	EFER_2603	90-140
b4052	EFER_4141	480-560
b4052	EFER_4141	558-599
b4052	EFER_4141	1170-1241
b4052	EFER_4141	1218-1310
b3448	EFER_3420	78-131
b3448	EFER_3420	210-320
b0777	EFER_2335	228-299
b0777	EFER_2335	438-509
b0054	EFER_0065	408-479
b0054	EFER_0065	939-1010
b0054	EFER_0065	1509-1559
b2137	EFER_2224	300-359
b2137	EFER_2224	540-611
b3052	EFER_2996	360-470
b3052	EFER_2996	1089-1139
b3052	EFER_2996	1329-1391
b3264	EFER_3243	48-119
b3377	EFER_3343	0-71
b3377	EFER_3343	99-191
b3377	EFER_3343	699-779
b3377	EFER_3343	1038-1121
b4069	EFER_4296	138-209
b4069	EFER_4296	189-269
b4069	EFER_4296	279-371
b4069	EFER_4296	450-530
b4069	EFER_4296	1170-1250
b4069	EFER_4296	1869-1940
b1636	EFER_1407	132-200
b1636	EFER_1407	498-563
b3736	EFER_4035	48-131
b3736	EFER_4035	198-269
b2218	EFER_0942	1608-1661
b2218	EFER_0942	1629-1679
b2218	EFER_0942	1650-1700
b2218	EFER_0942	1890-1970
b3032	EFER_2973	120-179
b3032	EFER_2973	189-260
b3032	EFER_2973	390-470
b3974	EFER_3777	78-149
b3974	EFER_3777	678-749
b3974	EFER_3777	810-881
b1132	EFER_1798	108-179
b1132	EFER_1798	168-239
b1132	EFER_1798	510-581
b1132	EFER_1798	558-629
b3426	EFER_3394	159-200
b3426	EFER_3394	648-719
b3426	EFER_3394	759-839
b3426	EFER_3394	828-950
b3426	EFER_3394	1248-1301
b3654	EFER_3947	0-80
b3654	EFER_3947	240-341
b0051	EFER_0062	90-170
b0051	EFER_0062	150-230
b0051	EFER_0062	480-551
b0051	EFER_0062	660-740
b0051	EFER_0062	738-809
b3008	EFER_2948	69-140
b3008	EFER_2948	129-179
b3008	EFER_2948	399-479
b3008	EFER_2948	660-731
b0755	EFER_2354	90-149
b0755	EFER_2354	519-569
b0772	EFER_2341	780-839
b0772	EFER_2341	1200-1271
b1048	EFER_1879	168-230
b1048	EFER_1879	690-731
b2121	EFER_2207	78-170
b2121	EFER_2207	198-281
b2121	EFER_2207	1050-1121
b0776	EFER_2337	0-71
b0776	EFER_2337	780-851
b3745	EFER_4044	48-101
b3745	EFER_4044	930-1010
b3819	EFER_3683	129-200
b3819	EFER_3683	249-320
b3819	EFER_3683	318-401
b3819	EFER_3683	528-599
b0710	EFER_2407	459-509
b0404	EFER_2621	390-449
b1119	EFER_1283	39-110
b1119	EFER_1283	78-149
b1119	EFER_1283	168-239
b1119	EFER_1283	369-491
b1119	EFER_1283	468-539
b1764	EFER_1301	60-170
b1764	EFER_1301	240-311
b1097	EFER_1830	540-590
b0430	EFER_2587	48-119
b0430	EFER_2587	219-329
b0430	EFER_2587	318-389
b0430	EFER_2587	510-581
b3951	EFER_3812	30-140
b3951	EFER_3812	450-539
b3951	EFER_3812	708-791
b3951	EFER_3812	2208-2279
b2721	EFER_0356	78-149
b2721	EFER_0356	399-470
b2721	EFER_0356	1458-1529
b0924	EFER_1068	249-320
b0924	EFER_1068	339-419
b0924	EFER_1068	420-500
b0924	EFER_1068	1158-1241
b0924	EFER_1068	1308-1391
b0924	EFER_1068	1368-1469
b0924	EFER_1068	2070-2141
b0924	EFER_1068	2418-2501
b0924	EFER_1068	2538-2609
b0924	EFER_1068	2628-2720
b0924	EFER_1068	3018-3089
b0924	EFER_1068	3240-3341
b0924	EFER_1068	3798-3869
b4053	EFER_4143	318-371
b4053	EFER_4143	420-470
b3398	EFER_3364	348-410
b3398	EFER_3364	1338-1391
b3398	EFER_3364	1518-1571
b3398	EFER_3364	1608-1649
b3398	EFER_3364	1620-1691
b3398	EFER_3364	1968-2051
b3398	EFER_3364	2049-2120
b2745	EFER_0323	168-251
b2745	EFER_0323	309-380
b2745	EFER_0323	399-461
b2745	EFER_0323	510-590
b3321	EFER_3304	138-209
b2462	EFER_0717	39-101
b2462	EFER_0717	120-200
b3399	EFER_3365	0-71
b3399	EFER_3365	300-389
b2249	EFER_0920	90-161
b2249	EFER_0920	150-230
b2249	EFER_0920	450-521
b2249	EFER_0920	870-980
b2249	EFER_0920	990-1109
b2249	EFER_0920	1098-1190
b0775	EFER_2338	39-110
b0775	EFER_2338	300-359
b0775	EFER_2338	648-701
b3956	EFER_3807	180-239
b3956	EFER_3807	210-260
b3956	EFER_3807	240-329
b3956	EFER_3807	420-491
b3956	EFER_3807	1218-1301
b3956	EFER_3807	1398-1469
b3956	EFER_3807	1668-1739
b3956	EFER_3807	1908-2000
b3917	EFER_3856	99-161
b3917	EFER_3856	810-881
b2416	EFER_0756	198-341
b2416	EFER_0756	489-569
b2416	EFER_0756	699-770
b2416	EFER_0756	1248-1319
b2416	EFER_0756	1539-1619
b2416	EFER_0756	1590-1661
b2416	EFER_0756	1638-1709
b2288	EFER_0882	168-239
b2288	EFER_0882	240-320
b2288	EFER_0882	330-431
b1759	EFER_1306	120-161
b1759	EFER_1306	249-290
b1938	EFER_1923	1368-1421
b0969	EFER_1106	0-71
b0969	EFER_1106	39-110
b3590	EFER_3584	78-149
b3590	EFER_3584	1149-1190
b3590	EFER_3584	1170-1229
b3590	EFER_3584	1470-1511
b3590	EFER_3584	1548-1601
b0874	EFER_1019	120-200
b0874	EFER_1019	270-341
b3928	EFER_3844	120-200
b1754	EFER_1312	108-191
b1754	EFER_1312	180-251
b1754	EFER_1312	348-440
b1754	EFER_1312	528-611
b1754	EFER_1312	789-860
b0454	EFER_2562	129-200
b2752	EFER_0315	468-539
b3817	EFER_3685	159-230
b4139	EFER_4191	150-221
b4139	EFER_4191	339-410
b4139	EFER_4191	540-611
b4139	EFER_4191	588-659
b4139	EFER_4191	828-899
b4139	EFER_4191	1089-1139
b4360	EFER_4397	213-284
b4360	EFER_4397	342-422
b4195	EFER_4248	228-299
b0856	EFER_0999	18-89
b0856	EFER_0999	189-260
b0856	EFER_0999	849-911
b2451	EFER_0728	18-140
b2451	EFER_0728	1020-1100
b0839	EFER_0980	189-260
b0839	EFER_0980	228-269
b0839	EFER_0980	519-569
b0839	EFER_0980	549-590
b2194	EFER_2284	0-80
b2194	EFER_2284	240-311
b2194	EFER_2284	969-1040
b2834	EFER_2767	648-710
b2834	EFER_2767	759-830
b1439	EFER_1513	780-851
b1439	EFER_1513	858-950
b1439	EFER_1513	1008-1079
b0734	EFER_2370	60-140
b0734	EFER_2370	309-401
b0734	EFER_2370	849-959
b3619	EFER_3908	78-149
b3619	EFER_3908	120-200
b3619	EFER_3908	210-320
b3619	EFER_3908	810-851
b4235	EFER_4313	69-140
b4235	EFER_4313	480-551
b4235	EFER_4313	708-770
b4235	EFER_4313	780-851
b4235	EFER_4313	888-971
b4235	EFER_4313	948-1031
b4235	EFER_4313	1080-1130
b0657	EFER_2445	0-71
b0657	EFER_2445	540-599
b0657	EFER_2445	819-899
b0657	EFER_2445	1119-1199
b0657	EFER_2445	1278-1349
b0657	EFER_2445	1338-1430
b3450	EFER_3422	939-1031
b4125	EFER_4179	39-101
b4125	EFER_4179	1119-1181
b4125	EFER_4179	1230-1289
b4125	EFER_4179	1500-1589
b1925	EFER_1168	30-89
b0726	EFER_2387	30-101
b0726	EFER_2387	240-311
b0726	EFER_2387	279-350
b0726	EFER_2387	870-950
b0726	EFER_2387	990-1091
b0726	EFER_2387	1068-1139
b0726	EFER_2387	1929-1979
b0726	EFER_2387	2139-2219
b0726	EFER_2387	2289-2369
b0599	EFER_2494	369-440
b0599	EFER_2494	408-491
b4024	EFER_4115	249-290
b4024	EFER_4115	270-341
b4024	EFER_4115	900-971
b4024	EFER_4115	1158-1229
b2147	EFER_2232	78-149
b2147	EFER_2232	189-260
b2147	EFER_2232	498-590
b0818	EFER_0961	588-659
b0818	EFER_0961	690-761
b0480	EFER_0532	60-131
b0480	EFER_0532	189-230
b0480	EFER_0532	420-509
b0480	EFER_0532	1248-1301
b0480	EFER_0532	1269-1361
b3394	EFER_3360	78-149
b2221	EFER_0938	18-89
b2221	EFER_0938	198-251
b0757	EFER_2352	39-101
b0757	EFER_2352	288-380
b0757	EFER_2352	879-950
b0675	EFER_2434	9-80
b0675	EFER_2434	519-590
b0094	EFER_0116	69-149
b0094	EFER_0116	120-221
b0094	EFER_0116	210-299
b0094	EFER_0116	378-440
b0094	EFER_0116	708-791
b0094	EFER_0116	1029-1070
b0094	EFER_0116	1038-1109
b0094	EFER_0116	1089-1139
b2924	EFER_2856	18-89
b2924	EFER_2856	99-179
b0695	EFER_2415	48-119
b0695	EFER_2415	240-311
b0695	EFER_2415	300-380
b0695	EFER_2415	450-530
b0695	EFER_2415	900-950
b0433	EFER_2584	69-140
b0433	EFER_2584	189-260
b0433	EFER_2584	660-731
b0433	EFER_2584	849-899
b2729	EFER_0348	450-521
b2729	EFER_0348	498-560
b0524	EFER_0566	0-89
b0524	EFER_0566	459-521
b0524	EFER_0566	570-641
b0861	EFER_1004	99-161
b0861	EFER_1004	270-341
b0409	EFER_2616	18-89
b0409	EFER_2616	249-320
b0409	EFER_2616	759-830
b1679	EFER_1373	0-110
b2201	EFER_2291	99-179
b2201	EFER_2291	159-230
b2201	EFER_2291	219-299
b2201	EFER_2291	468-551
b0032	EFER_0040	888-971
b0919	EFER_1063	39-89
b0919	EFER_1063	249-329
b0919	EFER_1063	468-521
b0735	EFER_2369	9-89
b0735	EFER_2369	99-170
b4349	EFER_3080	0-71
b4349	EFER_3080	129-221
b4349	EFER_3080	579-650
b4349	EFER_3080	849-920
b4349	EFER_3080	1038-1121
b4349	EFER_3080	1320-1391
b2048	EFER_2132	480-551
b2048	EFER_2132	939-1019
b2048	EFER_2132	990-1070
b2048	EFER_2132	1158-1241
b2334	EFER_0829	78-131
b2334	EFER_0829	120-170
b2334	EFER_0829	219-290
b3835	EFER_3645	279-329
b3835	EFER_3645	558-620
b3835	EFER_3645	729-800
b3835	EFER_3645	1149-1220
b4149	EFER_4203	30-101
b4149	EFER_4203	408-509
b3163	EFER_3142	258-329
b3163	EFER_3142	489-590
b3163	EFER_3142	570-671
b3163	EFER_3142	648-791
b3163	EFER_3142	759-839
b1090	EFER_1837	9-110
b1090	EFER_1837	279-359
b1090	EFER_1837	330-401
b1090	EFER_1837	870-941
b3813	EFER_3689	669-749
b3813	EFER_3689	858-929
b3813	EFER_3689	1440-1511
b3813	EFER_3689	1509-1580
b3813	EFER_3689	1950-2030
b2266	EFER_0902	39-110
b1745	EFER_1320	108-179
b1745	EFER_1320	408-491
b1745	EFER_1320	549-620
b2927	EFER_2859	30-101
b2927	EFER_2859	648-740
b2927	EFER_2859	759-830
b2927	EFER_2859	798-869
b2927	EFER_2859	840-929
b2927	EFER_2859	909-980
b3834	EFER_3646	120-191
b0918	EFER_1062	249-299
b1680	EFER_1372	210-299
b1680	EFER_1372	270-350
b1680	EFER_1372	609-680
b2209	EFER_2299	189-251
b2209	EFER_2299	399-470
b1728	EFER_1339	30-110
b1728	EFER_1339	108-179
b1728	EFER_1339	189-260
b3453	EFER_3425	519-590
b3453	EFER_3425	660-740
b3453	EFER_3425	1098-1229
b1476	EFER_1492	48-119
b1476	EFER_1492	279-350
b1476	EFER_1492	330-401
b4129	EFER_1898	129-200
b4129	EFER_1898	1038-1109
b2148	EFER_2233	579-659
b2207	EFER_2297	150-239
b2046	EFER_2130	18-131
b2046	EFER_2130	378-461
b2046	EFER_2130	819-890
b2046	EFER_2130	900-980
b2046	EFER_2130	1368-1451
b1520	EFER_1554	120-170
b1520	EFER_1554	660-731
b1520	EFER_1554	720-800
b4135	EFER_4187	159-209
b4135	EFER_4187	429-491
b4135	EFER_4187	468-539
b2144	EFER_2229	0-80
b2144	EFER_2229	168-239
b2144	EFER_2229	348-419
b1412	EFER_1589	480-530
b0814	EFER_0956	108-179
b0814	EFER_0956	348-419
b0973	EFER_1111	1248-1319
b0973	EFER_1111	1380-1451
b0973	EFER_1111	1518-1589
b0973	EFER_1111	1650-1730
b3270	EFER_3249	630-701
b1248	EFER_1706	120-179
b3699	EFER_3994	0-89
b3699	EFER_3994	369-440
b3699	EFER_3994	540-629
b3699	EFER_3994	888-959
b3699	EFER_3994	1260-1340
b3699	EFER_3994	1668-1739
b3699	EFER_3994	1800-1871
b3699	EFER_3994	2130-2219
b3901	EFER_3871	228-299
b1849	EFER_1224	798-851
b2297	EFER_0871	18-131
b2297	EFER_0871	648-731
b2528	EFER_0644	120-221
b1431	EFER_1509	210-260
b0721	EFER_2391	9-89
b0721	EFER_2391	90-161
b1082	EFER_1846	948-1010
b2513	EFER_0659	0-71
b2513	EFER_0659	189-230
b2279	EFER_0891	120-191
b4346	EFER_3083	438-509
b4346	EFER_3083	720-791
b4346	EFER_3083	1149-1241
b3833	EFER_3647	69-140
b3833	EFER_3647	108-149
b3833	EFER_3647	138-191
b3833	EFER_3647	450-521
b3072	EFER_3024	0-71
b3072	EFER_3024	1419-1490
b3642	EFER_3934	30-110
b0677	EFER_2432	189-311
b0677	EFER_2432	300-371
b3644	EFER_3936	489-590
b3644	EFER_3936	708-791
b4186	EFER_4239	660-740
b0046	EFER_0054	0-71
b0046	EFER_0054	129-200
b0046	EFER_0054	279-350
b0046	EFER_0054	339-410
b0046	EFER_0054	429-500
b3178	EFER_3155	60-140
b3178	EFER_3155	198-281
b3178	EFER_3155	348-419
b3178	EFER_3155	390-461
b3178	EFER_3155	489-590
b3178	EFER_3155	798-869
b3178	EFER_3155	1119-1241
b3178	EFER_3155	1248-1331
b3178	EFER_3155	1338-1469
b3178	EFER_3155	1449-1499
b3300	EFER_3283	39-119
b3300	EFER_3283	219-320
b3300	EFER_3283	309-401
b3300	EFER_3283	369-431
b3300	EFER_3283	408-479
b3300	EFER_3283	468-539
b3300	EFER_3283	519-590
b3300	EFER_3283	789-860
b3300	EFER_3283	969-1040
b3300	EFER_3283	1158-1241
b3824	EFER_3676	30-89
b3824	EFER_3676	390-449
b3727	EFER_4025	198-269
b3727	EFER_4025	729-809
b2213	EFER_0947	648-719
b2213	EFER_0947	840-920
b3609	EFER_3603	150-221
b3609	EFER_3603	279-371
b0149	EFER_0172	0-80
b0149	EFER_0172	129-200
b0149	EFER_0172	348-440
b0149	EFER_0172	498-599
b0149	EFER_0172	879-980
b0149	EFER_0172	1548-1631
b0149	EFER_0172	1809-1880
b0149	EFER_0172	2340-2411
b3154	EFER_3117	258-320
b3154	EFER_3117	330-401
b0870	EFER_1013	90-161
b0870	EFER_1013	309-380
b0870	EFER_1013	459-500
b0870	EFER_1013	738-791
b2055	EFER_2139	39-110
b2055	EFER_2139	90-131
b2055	EFER_2139	399-479
b2561	EFER_0514	180-260
b2561	EFER_0514	360-431
b1267	EFER_1690	240-299
b1267	EFER_1690	270-341
b0145	EFER_0168	30-119
b0145	EFER_0168	240-320
b3150	EFER_4345	138-221
b3150	EFER_4345	300-389
b3150	EFER_4345	420-500
b4036	EFER_4128	1260-1331
b1919	EFER_1175	219-290
b1919	EFER_1175	858-920
b0831	EFER_0972	798-860
b0863	EFER_1006	168-239
b0863	EFER_1006	609-680
b0863	EFER_1006	648-719
b3998	EFER_3756	228-299
b3998	EFER_3756	570-641
b4210	EFER_4270	147-218
b3361	EFER_3334	270-341
b0694	EFER_2416	30-101
b0694	EFER_2416	180-239
b0694	EFER_2416	438-509
b2744	EFER_0324	18-101
b2744	EFER_0324	660-719
b3565	EFER_3566	1140-1199
b4065	EFER_4166	438-509
b4065	EFER_4166	558-611
b4065	EFER_4166	819-890
b4065	EFER_4166	918-959
b4065	EFER_4166	969-1031
b4065	EFER_4166	1008-1061
b4065	EFER_4166	1029-1091
b4065	EFER_4166	1128-1169
b2340	EFER_0824	240-311
b4472	EFER_3223	990-1070
b4472	EFER_3223	2169-2210
b0596	EFER_2498	360-419
b0596	EFER_2498	549-641
b2113	EFER_2198	750-821
b3958	EFER_3805	0-71
b3958	EFER_3805	429-500
b0333	EFER_2659	459-539
b0333	EFER_2659	690-770
b0333	EFER_2659	858-920
b0333	EFER_2659	900-989
b0617	EFER_0033	30-80
b0172	EFER_0194	78-170
b0172	EFER_0194	270-341
b0172	EFER_0194	369-479
b3738	EFER_4037	18-89
b3738	EFER_4037	240-371
b3738	EFER_4037	489-581
b3738	EFER_4037	588-659
b2717	EFER_0360	39-119
b2717	EFER_0360	189-269
b2427	EFER_0745	90-179
b2427	EFER_0745	249-320
b2427	EFER_0745	318-401
b0879	EFER_1027	498-551
b0879	EFER_1027	519-620
b0879	EFER_1027	948-1010
b0879	EFER_1027	1248-1289
b3747	EFER_4046	240-311
b3747	EFER_4046	540-599
b3747	EFER_4046	828-941
b3747	EFER_4046	1008-1091
b3747	EFER_4046	1059-1130
b2787	EFER_0276	549-650
b2787	EFER_0276	690-770
b2460	EFER_0719	270-329
b2460	EFER_0719	300-371
b2460	EFER_0719	558-611
b1920	EFER_1174	279-359
b1920	EFER_1174	570-650
b0451	EFER_2566	129-230
b0451	EFER_2566	1038-1109
b1076	EFER_1853	210-290
b1076	EFER_1853	369-440
b1076	EFER_1853	549-599
b1076	EFER_1853	618-659
b0074	EFER_0096	480-539
b0074	EFER_0096	1110-1181
b2663	EFER_0409	270-341
b2663	EFER_0409	420-500
b2663	EFER_0409	1218-1289
b4153	EFER_4207	120-191
b4153	EFER_4207	279-359
b4153	EFER_4207	360-440
b4153	EFER_4207	459-539
b4153	EFER_4207	510-581
b2242	EFER_0924	300-359
b2242	EFER_0924	768-839
b2242	EFER_0924	969-1049
b2242	EFER_0924	1038-1109
b2242	EFER_0924	1080-1121
b2242	EFER_0924	1089-1160
b1732	EFER_1335	1329-1400
b1732	EFER_1335	1530-1571
b1732	EFER_1335	1998-2069
b1732	EFER_1335	2058-2129
[truncated: 4,353 more rows]
